# Supplementary material for: ﻿Three new species and five new records within the genus Lilioceris (Coleoptera, Chrysomelidae, Criocerinae) from China
Source: Zookeys. 2024 Jan 12;1189:55–81. doi: 10.3897/zookeys.1189.111064 (PMC10836596; doi:10.3897/zookeys.1189.111064)
Supplement: XML Treatment for Lilioceris zhentangensis [file zookeys.1189.111064-treatment1.xml]

<!DOCTYPE tp:taxon-treatment
  PUBLIC "-//TaxonX//DTD Taxonomic Treatment Publishing DTD v0 20100105//EN" "tax-treatment-NSO.dtd">
<tp:taxon-treatment xmlns:tp="http://www.plazi.org/taxpub"><tp:treatment-meta><kwd-group><label>Taxon classification</label><kwd>
              <named-content content-type="kingdom">Animalia</named-content>
            </kwd><kwd>
              <named-content content-type="order">Coleoptera</named-content>
            </kwd><kwd>
              <named-content content-type="family">Chrysomelidae</named-content>
            </kwd></kwd-group><mixed-citation publication-type="journal"><person-group><name><surname>Xu</surname><given-names>Yuan</given-names></name><name><surname>Liang</surname><given-names>Hongbin</given-names></name></person-group><article-title>﻿Three new species and five new records within the genus <italic><tp:taxon-name><tp:taxon-name-part taxon-name-part-type="genus" reg="Lilioceris">Lilioceris</tp:taxon-name-part></tp:taxon-name></italic> (<tp:taxon-name><tp:taxon-name-part taxon-name-part-type="order">Coleoptera</tp:taxon-name-part></tp:taxon-name>, <tp:taxon-name><tp:taxon-name-part taxon-name-part-type="family">Chrysomelidae</tp:taxon-name-part></tp:taxon-name>, <tp:taxon-name><tp:taxon-name-part taxon-name-part-type="subfamily">Criocerinae</tp:taxon-name-part></tp:taxon-name>) from China</article-title><source>Zookeys</source><day>12</day><month>01</month><year>2024</year><volume>1189</volume><fpage>55</fpage><lpage>81</lpage><pub-id pub-id-type="doi">10.3897/zookeys.1189.111064</pub-id></mixed-citation></tp:treatment-meta><tp:nomenclature><label>﻿</label><tp:taxon-name>
            <object-id xmlns:xlink="http://www.w3.org/1999/xlink" content-type="arpha" xlink:type="simple">4E60EB66-A03C-5247-B8BE-E1378C7E606A</object-id>
            <tp:taxon-name-part taxon-name-part-type="genus" reg="Lilioceris">Lilioceris</tp:taxon-name-part>
            <tp:taxon-name-part taxon-name-part-type="species" reg="zhentangensis">zhentangensis</tp:taxon-name-part>
            <object-id xmlns:xlink="http://www.w3.org/1999/xlink" content-type="zoobank" xlink:type="simple">https://zoobank.org/1AAF4F83-3597-4A54-BE59-5BA316F1D980</object-id>
          </tp:taxon-name><tp:taxon-authority>Xu &amp; Liang</tp:taxon-authority><tp:taxon-status xmlns:xlink="http://www.w3.org/1999/xlink" xlink:type="simple">sp. nov.</tp:taxon-status><xref ref-type="fig" rid="F1">Figs 1</xref><xref ref-type="fig" rid="F1">, 2</xref><xref ref-type="fig" rid="F5">, 19A–D</xref><xref ref-type="fig" rid="F6">, 22A–D</xref><xref ref-type="fig" rid="F8">, 28A–C</xref><xref ref-type="fig" rid="F10">, 36</xref><xref ref-type="fig" rid="F13">, 42–45</xref></tp:nomenclature><tp:treatment-sec sec-type="material" id="SECID0EIIAC"><title>Material examined.</title><p>Total 47 specimens. <bold><italic>Holotype</italic></bold>: 1♂, Tibet, Dinggyê, Zhêntang, Nadang village / 2021.6.25 / <named-content xmlns:xlink="http://www.w3.org/1999/xlink" content-type="dwc:verbatimCoordinates" xlink:type="simple"><named-content content-type="geo-json" specific-use="{&#34;type&#34;:&#34;Point&#34;,&#34;coordinates&#34;:[87.449030,27.853170]}" id="NCID0EUIAC" xlink:type="simple">27.85317°N, 87.44903°E</named-content></named-content>, 2491 m / Hongbin Liang, Yuan Xu and Neng Zhang coll. (<named-content xmlns:xlink="http://www.w3.org/1999/xlink" content-type="dwc:institutional_code" xlink:title="National Zoological Museum, Institute of Zoology, Chinese Academy of Sciences" xlink:href="http://grbio.org/institution/institute-zoology-chinese-academy-sciences" xlink:type="simple">IZCAS</named-content>); <bold><italic>Paratypes</italic></bold>: 7♀9♂, Tibet, Dinggyê, Zhêntang, Nadang village / 2021.6.25 / <named-content xmlns:xlink="http://www.w3.org/1999/xlink" content-type="dwc:verbatimCoordinates" xlink:type="simple"><named-content content-type="geo-json" specific-use="{&#34;type&#34;:&#34;Point&#34;,&#34;coordinates&#34;:[87.449030,27.853170]}" id="NCID0EDJAC" xlink:type="simple">27.85317°N, 87.44903°E</named-content></named-content>, 2491 m / Hongbin Liang, Yuan Xu and Neng Zhang coll. (<named-content xmlns:xlink="http://www.w3.org/1999/xlink" content-type="dwc:institutional_code" xlink:title="National Zoological Museum, Institute of Zoology, Chinese Academy of Sciences" xlink:href="http://grbio.org/institution/institute-zoology-chinese-academy-sciences" xlink:type="simple">IZCAS</named-content>); 3♀1♂, Tibet, Dinggyê, Zhêntang, Jiuyan Hot Spring / 2021.6.24 / <named-content xmlns:xlink="http://www.w3.org/1999/xlink" content-type="dwc:verbatimCoordinates" xlink:type="simple"><named-content content-type="geo-json" specific-use="{&#34;type&#34;:&#34;Point&#34;,&#34;coordinates&#34;:[87.377700,27.906800]}" id="NCID0EPJAC" xlink:type="simple">27.9068°N, 87.3777°E</named-content></named-content>, 2704 m / Hongbin Liang, Yuan Xu and Neng Zhang coll. (<named-content xmlns:xlink="http://www.w3.org/1999/xlink" content-type="dwc:institutional_code" xlink:title="National Zoological Museum, Institute of Zoology, Chinese Academy of Sciences" xlink:href="http://grbio.org/institution/institute-zoology-chinese-academy-sciences" xlink:type="simple">IZCAS</named-content>); 1♀2♂, Tibet, Dinggyê, Zhêntang, Qizi Tang / 2021.6.23 / <named-content xmlns:xlink="http://www.w3.org/1999/xlink" content-type="dwc:verbatimCoordinates" xlink:type="simple"><named-content content-type="geo-json" specific-use="{&#34;type&#34;:&#34;Point&#34;,&#34;coordinates&#34;:[87.382730,27.912320]}" id="NCID0E2JAC" xlink:type="simple">27.91232°N, 87.38273°E</named-content></named-content>, 2619 m / Hongbin Liang, Yuan Xu and Neng Zhang coll. (<named-content xmlns:xlink="http://www.w3.org/1999/xlink" content-type="dwc:institutional_code" xlink:title="National Zoological Museum, Institute of Zoology, Chinese Academy of Sciences" xlink:href="http://grbio.org/institution/institute-zoology-chinese-academy-sciences" xlink:type="simple">IZCAS</named-content>); 3♀6♂, Tibet, Nyingchi, Lunang road, Dongjiu village / 2022.7.23 / <named-content xmlns:xlink="http://www.w3.org/1999/xlink" content-type="dwc:verbatimCoordinates" xlink:type="simple"><named-content content-type="geo-json" specific-use="{&#34;type&#34;:&#34;Point&#34;,&#34;coordinates&#34;:[94.798072,29.913910]}" id="NCID0EHKAC" xlink:type="simple">29.913910°N, 94.798072°E</named-content></named-content>, 2643 m / Hongbin Liang, Yuan Xu and Neng Zhang coll. (<named-content xmlns:xlink="http://www.w3.org/1999/xlink" content-type="dwc:institutional_code" xlink:title="National Zoological Museum, Institute of Zoology, Chinese Academy of Sciences" xlink:href="http://grbio.org/institution/institute-zoology-chinese-academy-sciences" xlink:type="simple">IZCAS</named-content>); 3♀5♂, Tibet, Nyingchi, Lunang, Baimu village / 2022.7.24 / <named-content xmlns:xlink="http://www.w3.org/1999/xlink" content-type="dwc:verbatimCoordinates" xlink:type="simple"><named-content content-type="geo-json" specific-use="{&#34;type&#34;:&#34;Point&#34;,&#34;coordinates&#34;:[94.746077,29.988540]}" id="NCID0ETKAC" xlink:type="simple">29.988540°N, 94.746077°</named-content></named-content>E, 2622 m / Hongbin Liang, Yuan Xu and Neng Zhang coll. (<named-content xmlns:xlink="http://www.w3.org/1999/xlink" content-type="dwc:institutional_code" xlink:title="National Zoological Museum, Institute of Zoology, Chinese Academy of Sciences" xlink:href="http://grbio.org/institution/institute-zoology-chinese-academy-sciences" xlink:type="simple">IZCAS</named-content>); 2♀2♂, Tibet, Nyingchi, Lunang, Baga village / 2022.7.24 / <named-content xmlns:xlink="http://www.w3.org/1999/xlink" content-type="dwc:verbatimCoordinates" xlink:type="simple"><named-content content-type="geo-json" specific-use="{&#34;type&#34;:&#34;Point&#34;,&#34;coordinates&#34;:[94.695714,29.998361]}" id="NCID0E6KAC" xlink:type="simple">29.998361°N, 94.695714°E</named-content></named-content>, 2771 m / Hongbin Liang, Yuan Xu and Neng Zhang coll. (<named-content xmlns:xlink="http://www.w3.org/1999/xlink" content-type="dwc:institutional_code" xlink:title="National Zoological Museum, Institute of Zoology, Chinese Academy of Sciences" xlink:href="http://grbio.org/institution/institute-zoology-chinese-academy-sciences" xlink:type="simple">IZCAS</named-content>); 2♀, Tibet, Bomi, Yi’ong, Bayu village / 2022.7.25 / <named-content xmlns:xlink="http://www.w3.org/1999/xlink" content-type="dwc:verbatimCoordinates" xlink:type="simple"><named-content content-type="geo-json" specific-use="{&#34;type&#34;:&#34;Point&#34;,&#34;coordinates&#34;:[94.804114,30.334625]}" id="NCID0ELLAC" xlink:type="simple">30.334625°N, 94.804114°E</named-content></named-content>, 2296 m / Hongbin Liang, Yuan Xu and Neng Zhang coll. (<named-content xmlns:xlink="http://www.w3.org/1999/xlink" content-type="dwc:institutional_code" xlink:title="National Zoological Museum, Institute of Zoology, Chinese Academy of Sciences" xlink:href="http://grbio.org/institution/institute-zoology-chinese-academy-sciences" xlink:type="simple">IZCAS</named-content>).</p></tp:treatment-sec><tp:treatment-sec sec-type="diagnosis" id="SECID0EULAC"><title>Diagnosis.</title><p>Antennae nearly half as long as body length, antennomeres V–X quadrate. Pronotum with distinct anterior and posterior transverse impressions, pronotal disc with two rows of fine and irregular punctures in middle. Elytral punctures sparse on basal 2/3 and absent on apical 1/3. Lateroposterior corner of metasternum densely pubescent.</p></tp:treatment-sec><tp:treatment-sec sec-type="description" id="SECID0EZLAC"><title>Description.</title><p><abbrev xmlns:xlink="http://www.w3.org/1999/xlink" xlink:title="Body length" id="ABBRID0E6LAC" xlink:type="simple">BL</abbrev> = 7.0–9.0 mm, <abbrev xmlns:xlink="http://www.w3.org/1999/xlink" xlink:title="body width" id="ABBRID0EDMAC" xlink:type="simple">BW</abbrev> = 3.3–4.2 mm. Head, legs, scutellum, mesosternum, lateral metasternum, and metepisternum black; pronotum, elytra, middle metasternum, and abdomen brownish red.</p><p><bold><italic>Head</italic></bold> (Fig. <xref ref-type="fig" rid="F1">1</xref>). Vertex with shallow groove in middle, punctate and pubescent, almost smooth; frontoclypeal area triangular, lateral side of disc with sparse punctures and pubescence; labrum transverse, with sparse long pubescence; antennae nearly half as long as body, antennomeres I–IV nearly globular, antennomeres V–X 1.2 times as long as wide, III–XI densely pubescent and punctate.</p><fig id="F1" position="float" orientation="portrait"><object-id xmlns:xlink="http://www.w3.org/1999/xlink" content-type="doi" xlink:type="simple">10.3897/zookeys.1189.111064.figures1-4</object-id><object-id xmlns:xlink="http://www.w3.org/1999/xlink" content-type="arpha" xlink:type="simple">B9722946-D130-5033-BAFB-383F6C81E7A8</object-id><label>Figures 1–4.</label><caption><p>Habitus of new <italic><tp:taxon-name><tp:taxon-name-part taxon-name-part-type="genus" reg="Lilioceris">Lilioceris</tp:taxon-name-part></tp:taxon-name></italic> species (holotypes) <bold>1, 2</bold><italic><tp:taxon-name><tp:taxon-name-part taxon-name-part-type="genus" reg="Lilioceris">L.</tp:taxon-name-part><tp:taxon-name-part taxon-name-part-type="species" reg="zhentangensis">zhentangensis</tp:taxon-name-part></tp:taxon-name></italic>, holotype, China (Tibet) <bold>3, 4</bold><italic><tp:taxon-name><tp:taxon-name-part taxon-name-part-type="genus" reg="Lilioceris">L.</tp:taxon-name-part><tp:taxon-name-part taxon-name-part-type="species" reg="medogensis">medogensis</tp:taxon-name-part></tp:taxon-name></italic>, holotype, China (Tibet). Scale bars: 5.0 mm.</p></caption><graphic xmlns:xlink="http://www.w3.org/1999/xlink" xlink:href="zookeys-1189-055_article-111064__-g001.jpg" position="float" orientation="portrait" xlink:type="simple" id="oo_966596.jpg"><uri content-type="original_file" xlink:type="simple">https://binary.pensoft.net/fig/966596</uri></graphic></fig><p><bold><italic>Pronotum</italic></bold> (Figs <xref ref-type="fig" rid="F1">1</xref>, <xref ref-type="fig" rid="F5">19A</xref>). Anterior angle protruding, posterior angle not protruding; sides distinctly constricted in middle; anterior and posterior transverse impression distinct; middle of disc with two rows of fine and irregular punctures; basal transverse groove indistinct. Scutellum triangular and densely pubescent.</p><p><bold><italic>Elytra</italic></bold> (Fig. <xref ref-type="fig" rid="F1">1</xref>). Humeri protruding, humeral groove shallow, basal impression distinct; striae with large punctures at base, punctures diminished posteriorly and absent on apical 1/3, intervals without punctures; epipleura raised, with row of fine punctures.</p><p><bold><italic>Mesosternum</italic></bold> pubescent; apical portion of mesosternal process narrow and flat, obliquely pointed, not horizontally connected with metasternum. Metasternal disc very sparsely pubescent, lateroposterior corner with short strip of pubescence. Metepisternum densely pubescent (Fig. <xref ref-type="fig" rid="F5">19B</xref>).</p><p><bold><italic>Abdominal sternites</italic></bold> (Fig. <xref ref-type="fig" rid="F5">19C</xref>). Lateral transverse impressions distinct on sternites I–IV, area of transverse impressions and middle of sternites I–IV smooth, other areas with dense pubescence and punctures.</p><p><bold><italic>Legs</italic></bold> (Fig. <xref ref-type="fig" rid="F1">2</xref>). Femora with dense pubescence on dorsal surface, with sparse pubescence on ventral surface, middle area widened.</p><p><bold><italic>Male genitalia</italic></bold> (Fig. <xref ref-type="fig" rid="F6">22A–D</xref>). Apical foramen occupying 1/5 length of median lobe (Fig. <xref ref-type="fig" rid="F6">22A</xref>); apex hooked (Fig. <xref ref-type="fig" rid="F6">22B</xref>); tegmen Y-shaped, basal piece of tegmen oval and broad, lateral lobes slightly sclerotized and combined with second connecting membrane; internal sac with distinct dorsal and ventral sclerites, posterior part of dorsal sclerite in dorsal view parallel, ventral sclerite extended and tubular, median sclerite very small (Fig. <xref ref-type="fig" rid="F6">22C, D</xref>).</p><p><bold><italic>Female reproductive organs</italic></bold> (Fig. <xref ref-type="fig" rid="F8">28A–C</xref>). Tergites VIII and IX, and sternites VIII and IX of female sclerotized, posterior areas of tergite VIII and sternite VIII with pubescence and apodemes, spiculum gastrale Y-shaped and long; ovipositor with dense pubescence, distal part of ovipositor cylindrical, short, with protuberance; spermatheca simple and curved.</p></tp:treatment-sec><tp:treatment-sec sec-type="distribution" id="SECID0E5AAE"><title>Distribution</title><p><bold>(Fig. <xref ref-type="fig" rid="F10">36</xref>).</bold> China (Tibet).</p></tp:treatment-sec><tp:treatment-sec sec-type="etymology" id="SECID0ELBAE"><title>Etymology.</title><p>The specific name <italic>zhentangensis</italic> refers to its type locality Zhêntang, Dinggyê County, Tibet.</p></tp:treatment-sec><tp:treatment-sec sec-type="host" id="SECID0ETBAE"><title>Host plant and habitat</title><p><bold>(Figs <xref ref-type="fig" rid="F13">42–45</xref>).</bold> The host plant is <italic><tp:taxon-name><tp:taxon-name-part taxon-name-part-type="genus" reg="Smilax">Smilax</tp:taxon-name-part><tp:taxon-name-part taxon-name-part-type="species" reg="menispermoidea">menispermoidea</tp:taxon-name-part></tp:taxon-name></italic> A. DC., (<tp:taxon-name><tp:taxon-name-part taxon-name-part-type="family">Smilacaceae</tp:taxon-name-part></tp:taxon-name>) according to our observations in Zhêntang town. Zhêntang is located in a deep valley at the southern part of the Himalayas. Warm and humid air currents from the Indian Ocean enter the valley frequently. Abundant rainfall and rugged topography in the valley make the biodiversity of Zhêntang very rich. This species occurs at the altitude of 2200 to 2800 m. The habitat is open, composed of tall trees, woody vines and weeds.</p></tp:treatment-sec><tp:treatment-sec sec-type="remarks" id="SECID0EQCAE"><title>Remarks.</title><p>This species looks similar to <italic><tp:taxon-name><tp:taxon-name-part taxon-name-part-type="genus" reg="Lilioceris">L.</tp:taxon-name-part><tp:taxon-name-part taxon-name-part-type="species" reg="cyanicollis">cyanicollis</tp:taxon-name-part></tp:taxon-name></italic> (Pic, 1916) (our concept is based on a specimen determined by J. L. Gressitt, <named-content xmlns:xlink="http://www.w3.org/1999/xlink" content-type="dwc:institutional_code" xlink:title="Natural History Museum, London" xlink:href="http://grbio.org/institution/natural-history-museum-london" xlink:type="simple">NHML</named-content>), but is differentiated by its pronotum with distinct anterior and posterior transverse impressions; head, antennae, and legs without blue metallic luster. In <italic><tp:taxon-name><tp:taxon-name-part taxon-name-part-type="genus" reg="Lilioceris">L.</tp:taxon-name-part><tp:taxon-name-part taxon-name-part-type="species" reg="cyanicollis">cyanicollis</tp:taxon-name-part></tp:taxon-name></italic>, the pronotum only with a weak posterior transverse impression; head, antennae, and legs with a blue metallic luster. It is also similar to <italic><tp:taxon-name><tp:taxon-name-part taxon-name-part-type="genus" reg="Lilioceris">L.</tp:taxon-name-part><tp:taxon-name-part taxon-name-part-type="species" reg="latissima">latissima</tp:taxon-name-part></tp:taxon-name></italic> (Pic, 1932) (based on a syntype studied, <named-content xmlns:xlink="http://www.w3.org/1999/xlink" content-type="dwc:institutional_code" xlink:title="Museum national d’Histoire naturelle, Paris" xlink:href="http://grbio.org/institution/museum-national-dhistoire-naturelle-2" xlink:type="simple">MNHN</named-content>), but differs by the metasternum with a short strip of pubescence. In <italic><tp:taxon-name><tp:taxon-name-part taxon-name-part-type="genus" reg="Lilioceris">L.</tp:taxon-name-part><tp:taxon-name-part taxon-name-part-type="species" reg="latissima">latissima</tp:taxon-name-part></tp:taxon-name></italic>, the metasternum is glabrous.</p></tp:treatment-sec><tp:treatment-sec><!--Section generated to contain objects referenced in tp:taxon-treatment.--><fig id="F5" position="float" orientation="portrait"><object-id xmlns:xlink="http://www.w3.org/1999/xlink" content-type="doi" xlink:type="simple">10.3897/zookeys.1189.111064.figures19-21</object-id><object-id xmlns:xlink="http://www.w3.org/1999/xlink" content-type="arpha" xlink:type="simple">7959C6A6-7F06-5697-B456-255FA7EC8973</object-id><label>Figures 19–21.</label><caption><p>Pronotum, mesosternal disc, abdominal sternites and antennae of <italic><tp:taxon-name><tp:taxon-name-part taxon-name-part-type="genus" reg="Lilioceris">Lilioceris</tp:taxon-name-part></tp:taxon-name></italic> spp. <bold>19</bold><italic><tp:taxon-name><tp:taxon-name-part taxon-name-part-type="genus" reg="Lilioceris">L.</tp:taxon-name-part><tp:taxon-name-part taxon-name-part-type="species" reg="zhentangensis">zhentangensis</tp:taxon-name-part></tp:taxon-name></italic>, ♂, China (Tibet: Zhêntang) <bold>20</bold><italic><tp:taxon-name><tp:taxon-name-part taxon-name-part-type="genus" reg="Lilioceris">L.</tp:taxon-name-part><tp:taxon-name-part taxon-name-part-type="species" reg="medogensis">medogensis</tp:taxon-name-part></tp:taxon-name></italic>, ♂, China (Tibet: Mêdog) <bold>21</bold><italic><tp:taxon-name><tp:taxon-name-part taxon-name-part-type="genus" reg="Lilioceris">L.</tp:taxon-name-part><tp:taxon-name-part taxon-name-part-type="species" reg="zayuensis">zayuensis</tp:taxon-name-part></tp:taxon-name></italic>, ♂, China (Tibet: Zayü) <bold>A</bold> pronotum <bold>B</bold> mesosternal disc <bold>C</bold> abdominal sternite <bold>D</bold> antennae.</p></caption><graphic xmlns:xlink="http://www.w3.org/1999/xlink" xlink:href="zookeys-1189-055_article-111064__-g005.jpg" position="float" orientation="portrait" xlink:type="simple" id="oo_966600.jpg"><uri content-type="original_file" xlink:type="simple">https://binary.pensoft.net/fig/966600</uri></graphic></fig><fig id="F6" position="float" orientation="portrait"><object-id xmlns:xlink="http://www.w3.org/1999/xlink" content-type="doi" xlink:type="simple">10.3897/zookeys.1189.111064.figures22-24</object-id><object-id xmlns:xlink="http://www.w3.org/1999/xlink" content-type="arpha" xlink:type="simple">084B026C-9629-58FF-A48B-9B00FF774CD2</object-id><label>Figures 22–24.</label><caption><p>Male genitalia of three new <italic><tp:taxon-name><tp:taxon-name-part taxon-name-part-type="genus" reg="Lilioceris">Lilioceris</tp:taxon-name-part></tp:taxon-name></italic> species (holotypes) <bold>22</bold><italic><tp:taxon-name><tp:taxon-name-part taxon-name-part-type="genus" reg="Lilioceris">L.</tp:taxon-name-part><tp:taxon-name-part taxon-name-part-type="species" reg="zhentangensis">zhentangensis</tp:taxon-name-part></tp:taxon-name></italic>, China (Tibet: Dinggyê) <bold>23</bold><italic><tp:taxon-name><tp:taxon-name-part taxon-name-part-type="genus" reg="Lilioceris">L.</tp:taxon-name-part><tp:taxon-name-part taxon-name-part-type="species" reg="medogensis">medogensis</tp:taxon-name-part></tp:taxon-name></italic>, China (Tibet: Mêdog) <bold>24</bold><italic><tp:taxon-name><tp:taxon-name-part taxon-name-part-type="genus" reg="Lilioceris">L.</tp:taxon-name-part><tp:taxon-name-part taxon-name-part-type="species" reg="zayuensis">zayuensis</tp:taxon-name-part></tp:taxon-name></italic>, China (Tibet: Zayü) <bold>A</bold> aedeagus, lateral view <bold>B</bold> aedeagus, dorsal view <bold>C</bold> dorsal sclerite, dorsal view <bold>D</bold> sclerites in internal sac, lateral view. Scale bars: 0.5 mm (<bold>A, B</bold>); 0.2 mm (<bold>C, D</bold>).</p></caption><graphic xmlns:xlink="http://www.w3.org/1999/xlink" xlink:href="zookeys-1189-055_article-111064__-g006.jpg" position="float" orientation="portrait" xlink:type="simple" id="oo_966601.jpg"><uri content-type="original_file" xlink:type="simple">https://binary.pensoft.net/fig/966601</uri></graphic></fig><fig id="F8" position="float" orientation="portrait"><object-id xmlns:xlink="http://www.w3.org/1999/xlink" content-type="doi" xlink:type="simple">10.3897/zookeys.1189.111064.figures28-30</object-id><object-id xmlns:xlink="http://www.w3.org/1999/xlink" content-type="arpha" xlink:type="simple">0DC26C6D-6ED8-51C9-B413-D1BB5B64517B</object-id><label>Figures 28–30.</label><caption><p>Female reproductive organs of three new <italic><tp:taxon-name><tp:taxon-name-part taxon-name-part-type="genus" reg="Lilioceris">Lilioceris</tp:taxon-name-part></tp:taxon-name></italic> species (paratypes) <bold>28</bold><italic><tp:taxon-name><tp:taxon-name-part taxon-name-part-type="genus" reg="Lilioceris">L.</tp:taxon-name-part><tp:taxon-name-part taxon-name-part-type="species" reg="zhentangensis">zhentangensis</tp:taxon-name-part></tp:taxon-name></italic>, China (Tibet: Dinggyê) <bold>29</bold><italic><tp:taxon-name><tp:taxon-name-part taxon-name-part-type="genus" reg="Lilioceris">L.</tp:taxon-name-part><tp:taxon-name-part taxon-name-part-type="species" reg="medogensis">medogensis</tp:taxon-name-part></tp:taxon-name></italic>, China (Tibet: Mêdog) <bold>30</bold><italic><tp:taxon-name><tp:taxon-name-part taxon-name-part-type="genus" reg="Lilioceris">L.</tp:taxon-name-part><tp:taxon-name-part taxon-name-part-type="species" reg="zayuensis">zayuensis</tp:taxon-name-part></tp:taxon-name></italic>, China (Tibet: Zayü) <bold>A</bold> dorsal view <bold>B</bold> ventral view <bold>C</bold> spermatheca. Scale bars: 0.5 mm.</p></caption><graphic xmlns:xlink="http://www.w3.org/1999/xlink" xlink:href="zookeys-1189-055_article-111064__-g008.jpg" position="float" orientation="portrait" xlink:type="simple" id="oo_966603.jpg"><uri content-type="original_file" xlink:type="simple">https://binary.pensoft.net/fig/966603</uri></graphic></fig><fig id="F10" position="float" orientation="portrait"><object-id xmlns:xlink="http://www.w3.org/1999/xlink" content-type="doi" xlink:type="simple">10.3897/zookeys.1189.111064.figure36</object-id><object-id xmlns:xlink="http://www.w3.org/1999/xlink" content-type="arpha" xlink:type="simple">DF547B7C-3132-598A-8B45-ADA4217F6E32</object-id><label>Figure 36.</label><caption><p>Collecting sites of three new <italic><tp:taxon-name><tp:taxon-name-part taxon-name-part-type="genus" reg="Lilioceris">Lilioceris</tp:taxon-name-part></tp:taxon-name></italic> species.</p></caption><graphic xmlns:xlink="http://www.w3.org/1999/xlink" xlink:href="zookeys-1189-055_article-111064__-g010.jpg" position="float" orientation="portrait" xlink:type="simple" id="oo_966605.jpg"><uri content-type="original_file" xlink:type="simple">https://binary.pensoft.net/fig/966605</uri></graphic></fig><fig id="F13" position="float" orientation="portrait"><object-id xmlns:xlink="http://www.w3.org/1999/xlink" content-type="doi" xlink:type="simple">10.3897/zookeys.1189.111064.figures42-45</object-id><object-id xmlns:xlink="http://www.w3.org/1999/xlink" content-type="arpha" xlink:type="simple">563385FB-15FC-596A-9D8F-DA39E9C519B3</object-id><label>Figures 42–45.</label><caption><p><italic><tp:taxon-name><tp:taxon-name-part taxon-name-part-type="genus" reg="Lilioceris">Lilioceris</tp:taxon-name-part><tp:taxon-name-part taxon-name-part-type="species" reg="zhentangensis">zhentangensis</tp:taxon-name-part></tp:taxon-name></italic> in Tibet (Dinggyê), 2021.VI.24, photographed by YX <bold>42</bold> adult <bold>43</bold> larva <bold>44</bold> host plant: <italic><tp:taxon-name><tp:taxon-name-part taxon-name-part-type="genus" reg="Smilax">Smilax</tp:taxon-name-part><tp:taxon-name-part taxon-name-part-type="species" reg="menispermoidea">menispermoidea</tp:taxon-name-part></tp:taxon-name></italic><bold>45</bold> habitat.</p></caption><graphic xmlns:xlink="http://www.w3.org/1999/xlink" xlink:href="zookeys-1189-055_article-111064__-g013.jpg" position="float" orientation="portrait" xlink:type="simple" id="oo_966608.jpg"><uri content-type="original_file" xlink:type="simple">https://binary.pensoft.net/fig/966608</uri></graphic></fig></tp:treatment-sec></tp:taxon-treatment>
