# Supplementary material for: ﻿Three new species and five new records within the genus Lilioceris (Coleoptera, Chrysomelidae, Criocerinae) from China
Source: Zookeys. 2024 Jan 12;1189:55–81. doi: 10.3897/zookeys.1189.111064 (PMC10836596; doi:10.3897/zookeys.1189.111064)
Supplement: XML Treatment for Lilioceris medogensis [file zookeys.1189.111064-treatment2.xml]

<!DOCTYPE tp:taxon-treatment
  PUBLIC "-//TaxonX//DTD Taxonomic Treatment Publishing DTD v0 20100105//EN" "tax-treatment-NSO.dtd">
<tp:taxon-treatment xmlns:tp="http://www.plazi.org/taxpub"><tp:treatment-meta><kwd-group><label>Taxon classification</label><kwd>
              <named-content content-type="kingdom">Animalia</named-content>
            </kwd><kwd>
              <named-content content-type="order">Coleoptera</named-content>
            </kwd><kwd>
              <named-content content-type="family">Chrysomelidae</named-content>
            </kwd></kwd-group><mixed-citation publication-type="journal"><person-group><name><surname>Xu</surname><given-names>Yuan</given-names></name><name><surname>Liang</surname><given-names>Hongbin</given-names></name></person-group><article-title>﻿Three new species and five new records within the genus <italic><tp:taxon-name><tp:taxon-name-part taxon-name-part-type="genus" reg="Lilioceris">Lilioceris</tp:taxon-name-part></tp:taxon-name></italic> (<tp:taxon-name><tp:taxon-name-part taxon-name-part-type="order">Coleoptera</tp:taxon-name-part></tp:taxon-name>, <tp:taxon-name><tp:taxon-name-part taxon-name-part-type="family">Chrysomelidae</tp:taxon-name-part></tp:taxon-name>, <tp:taxon-name><tp:taxon-name-part taxon-name-part-type="subfamily">Criocerinae</tp:taxon-name-part></tp:taxon-name>) from China</article-title><source>Zookeys</source><day>12</day><month>01</month><year>2024</year><volume>1189</volume><fpage>55</fpage><lpage>81</lpage><pub-id pub-id-type="doi">10.3897/zookeys.1189.111064</pub-id></mixed-citation></tp:treatment-meta><tp:nomenclature><label>﻿</label><tp:taxon-name>
            <object-id xmlns:xlink="http://www.w3.org/1999/xlink" content-type="arpha" xlink:type="simple">836380FB-7554-5DB9-8BBF-74D0D2F50E1D</object-id>
            <tp:taxon-name-part taxon-name-part-type="genus" reg="Lilioceris">Lilioceris</tp:taxon-name-part>
            <tp:taxon-name-part taxon-name-part-type="species" reg="medogensis">medogensis</tp:taxon-name-part>
            <object-id xmlns:xlink="http://www.w3.org/1999/xlink" content-type="zoobank" xlink:type="simple">https://zoobank.org/88E1CB44-7DD5-47FF-9373-D6A0679F670A</object-id>
          </tp:taxon-name><tp:taxon-authority>Xu &amp; Liang</tp:taxon-authority><tp:taxon-status xmlns:xlink="http://www.w3.org/1999/xlink" xlink:type="simple">sp. nov.</tp:taxon-status><xref ref-type="fig" rid="F1">Figs 3</xref><xref ref-type="fig" rid="F1">, 4</xref><xref ref-type="fig" rid="F5">, 20A–D</xref><xref ref-type="fig" rid="F6">, 23A–D</xref><xref ref-type="fig" rid="F8">, 29A–C</xref><xref ref-type="fig" rid="F10">, 36</xref><xref ref-type="fig" rid="F12">, 38–41</xref></tp:nomenclature><tp:treatment-sec sec-type="material" id="SECID0EMGAE"><title>Material examined.</title><p>Total 51 specimens. <bold><italic>Holotype</italic></bold>: 1♂, Tibet, Mêdog, Renqingbung temple / 2020.9.3 / <named-content xmlns:xlink="http://www.w3.org/1999/xlink" content-type="dwc:verbatimCoordinates" xlink:type="simple"><named-content content-type="geo-json" specific-use="{&#34;type&#34;:&#34;Point&#34;,&#34;coordinates&#34;:[95.353260,29.305640]}" id="NCID0EYGAE" xlink:type="simple">29.30564°N, 95.35326°E</named-content></named-content>, 1982 m / Hongbin Liang and Neng Zhang coll. (<named-content xmlns:xlink="http://www.w3.org/1999/xlink" content-type="dwc:institutional_code" xlink:title="National Zoological Museum, Institute of Zoology, Chinese Academy of Sciences" xlink:href="http://grbio.org/institution/institute-zoology-chinese-academy-sciences" xlink:type="simple">IZCAS</named-content>); <bold><italic>Paratypes</italic></bold>: 7♀7♂, Tibet, Mêdog, Renqingbung temple / 2020.9.3 / <named-content xmlns:xlink="http://www.w3.org/1999/xlink" content-type="dwc:verbatimCoordinates" xlink:type="simple"><named-content content-type="geo-json" specific-use="{&#34;type&#34;:&#34;Point&#34;,&#34;coordinates&#34;:[95.353260,29.305640]}" id="NCID0EHHAE" xlink:type="simple">29.30564°N, 95.35326°E</named-content></named-content>, 1982 m / Hongbin Liang and Neng Zhang coll. (<named-content xmlns:xlink="http://www.w3.org/1999/xlink" content-type="dwc:institutional_code" xlink:title="National Zoological Museum, Institute of Zoology, Chinese Academy of Sciences" xlink:href="http://grbio.org/institution/institute-zoology-chinese-academy-sciences" xlink:type="simple">IZCAS</named-content>); 4♀5♂, Tibet, Mêdog, Renqingbung temple / 2020.9.12 / <named-content xmlns:xlink="http://www.w3.org/1999/xlink" content-type="dwc:verbatimCoordinates" xlink:type="simple"><named-content content-type="geo-json" specific-use="{&#34;type&#34;:&#34;Point&#34;,&#34;coordinates&#34;:[95.353260,29.305640]}" id="NCID0ETHAE" xlink:type="simple">29.30564°N, 95.35326°E</named-content></named-content>, 1982 m / Hongbin Liang and Neng Zhang coll. (<named-content xmlns:xlink="http://www.w3.org/1999/xlink" content-type="dwc:institutional_code" xlink:title="National Zoological Museum, Institute of Zoology, Chinese Academy of Sciences" xlink:href="http://grbio.org/institution/institute-zoology-chinese-academy-sciences" xlink:type="simple">IZCAS</named-content>); 2♀4♂, Tibet, Mêdog, Renqingbung temple / 2021.6.9 / <named-content xmlns:xlink="http://www.w3.org/1999/xlink" content-type="dwc:verbatimCoordinates" xlink:type="simple"><named-content content-type="geo-json" specific-use="{&#34;type&#34;:&#34;Point&#34;,&#34;coordinates&#34;:[95.353260,29.305640]}" id="NCID0E6HAE" xlink:type="simple">29.30564°N, 95.35326°E</named-content></named-content>, 1982 m / Hongbin Liang, Yuan Xu and Neng Zhang coll. (<named-content xmlns:xlink="http://www.w3.org/1999/xlink" content-type="dwc:institutional_code" xlink:title="National Zoological Museum, Institute of Zoology, Chinese Academy of Sciences" xlink:href="http://grbio.org/institution/institute-zoology-chinese-academy-sciences" xlink:type="simple">IZCAS</named-content>); 3♀8♂, Tibet, Mêdog, Renqingbung temple / 2022.7.18 / <named-content xmlns:xlink="http://www.w3.org/1999/xlink" content-type="dwc:verbatimCoordinates" xlink:type="simple"><named-content content-type="geo-json" specific-use="{&#34;type&#34;:&#34;Point&#34;,&#34;coordinates&#34;:[95.353260,29.305640]}" id="NCID0ELIAE" xlink:type="simple">29.30564°N, 95.35326°E</named-content></named-content>, 1982 m / Hongbin Liang, Yuan Xu and Neng Zhang coll. (<named-content xmlns:xlink="http://www.w3.org/1999/xlink" content-type="dwc:institutional_code" xlink:title="National Zoological Museum, Institute of Zoology, Chinese Academy of Sciences" xlink:href="http://grbio.org/institution/institute-zoology-chinese-academy-sciences" xlink:type="simple">IZCAS</named-content>); 5♀5♂, Tibet, Mêdog, Renqingbung temple / 2023.7.13 / <named-content xmlns:xlink="http://www.w3.org/1999/xlink" content-type="dwc:verbatimCoordinates" xlink:type="simple"><named-content content-type="geo-json" specific-use="{&#34;type&#34;:&#34;Point&#34;,&#34;coordinates&#34;:[95.353260,29.305640]}" id="NCID0EXIAE" xlink:type="simple">29.30564°N, 95.35326°E</named-content></named-content>, 1982 m / Neng Zhang coll. (<named-content xmlns:xlink="http://www.w3.org/1999/xlink" content-type="dwc:institutional_code" xlink:title="National Zoological Museum, Institute of Zoology, Chinese Academy of Sciences" xlink:href="http://grbio.org/institution/institute-zoology-chinese-academy-sciences" xlink:type="simple">IZCAS</named-content>); 1♂, Tibet, Mêdog, Baibung, Dergong village / 2019.8.12, <named-content xmlns:xlink="http://www.w3.org/1999/xlink" content-type="dwc:verbatimCoordinates" xlink:type="simple"><named-content content-type="geo-json" specific-use="{&#34;type&#34;:&#34;Point&#34;,&#34;coordinates&#34;:[95.147670,29.197110]}" id="NCID0EDJAE" xlink:type="simple">29.19711°N, 95.14767°E</named-content></named-content>, 1529 m / Hongbin Liang and Yuan Xu coll. (<named-content xmlns:xlink="http://www.w3.org/1999/xlink" content-type="dwc:institutional_code" xlink:title="National Zoological Museum, Institute of Zoology, Chinese Academy of Sciences" xlink:href="http://grbio.org/institution/institute-zoology-chinese-academy-sciences" xlink:type="simple">IZCAS</named-content>); 1♂, Tibet, Mêdog, Baibung, Dergong village / 2022.7.17, <named-content xmlns:xlink="http://www.w3.org/1999/xlink" content-type="dwc:verbatimCoordinates" xlink:type="simple"><named-content content-type="geo-json" specific-use="{&#34;type&#34;:&#34;Point&#34;,&#34;coordinates&#34;:[95.143494,29.180592]}" id="NCID0EPJAE" xlink:type="simple">29.180592°N, 95.143494°E</named-content></named-content>, 1656 m / Yuan Xu coll. (<named-content xmlns:xlink="http://www.w3.org/1999/xlink" content-type="dwc:institutional_code" xlink:title="National Zoological Museum, Institute of Zoology, Chinese Academy of Sciences" xlink:href="http://grbio.org/institution/institute-zoology-chinese-academy-sciences" xlink:type="simple">IZCAS</named-content>); 1♂, Tibet, Mêdog, Baibung, Gelin village / 2019.8.12 <named-content xmlns:xlink="http://www.w3.org/1999/xlink" content-type="dwc:verbatimCoordinates" xlink:type="simple"><named-content content-type="geo-json" specific-use="{&#34;type&#34;:&#34;Point&#34;,&#34;coordinates&#34;:[95.174790,29.220120]}" id="NCID0E2JAE" xlink:type="simple">29.22012°N, 95.17479°E</named-content></named-content>, 1652 m / Hongbin Liang and Yuan Xu coll. (<named-content xmlns:xlink="http://www.w3.org/1999/xlink" content-type="dwc:institutional_code" xlink:title="National Zoological Museum, Institute of Zoology, Chinese Academy of Sciences" xlink:href="http://grbio.org/institution/institute-zoology-chinese-academy-sciences" xlink:type="simple">IZCAS</named-content>); 4♀4♂, Tibet, Mêdog, Baibung, 11 km on Gelin road / 2021.6.11–15, <named-content xmlns:xlink="http://www.w3.org/1999/xlink" content-type="dwc:verbatimCoordinates" xlink:type="simple"><named-content content-type="geo-json" specific-use="{&#34;type&#34;:&#34;Point&#34;,&#34;coordinates&#34;:[95.177070,29.233700]}" id="NCID0EHKAE" xlink:type="simple">29.23370°N, 95.17707°E</named-content></named-content>, 1408 m / Hongbin Liang, Yuan Xu and Neng Zhang coll. (<named-content xmlns:xlink="http://www.w3.org/1999/xlink" content-type="dwc:institutional_code" xlink:title="National Zoological Museum, Institute of Zoology, Chinese Academy of Sciences" xlink:href="http://grbio.org/institution/institute-zoology-chinese-academy-sciences" xlink:type="simple">IZCAS</named-content>); 1♂, Tibet, Mêdog, Baibung Tea farm / 2020.9.7, <named-content xmlns:xlink="http://www.w3.org/1999/xlink" content-type="dwc:verbatimCoordinates" xlink:type="simple"><named-content content-type="geo-json" specific-use="{&#34;type&#34;:&#34;Point&#34;,&#34;coordinates&#34;:[95.209830,29.263100]}" id="NCID0ETKAE" xlink:type="simple">29.26310°N, 95.20983°E</named-content></named-content>, 1047 m / Hongbin Liang coll. (<named-content xmlns:xlink="http://www.w3.org/1999/xlink" content-type="dwc:institutional_code" xlink:title="National Zoological Museum, Institute of Zoology, Chinese Academy of Sciences" xlink:href="http://grbio.org/institution/institute-zoology-chinese-academy-sciences" xlink:type="simple">IZCAS</named-content>); 1♂, Tibet, Mêdog, Baibung, Ani bridge / 2023.7.15 / <named-content xmlns:xlink="http://www.w3.org/1999/xlink" content-type="dwc:verbatimCoordinates" xlink:type="simple"><named-content content-type="geo-json" specific-use="{&#34;type&#34;:&#34;Point&#34;,&#34;coordinates&#34;:[95.175172,29.315211]}" id="NCID0E6KAE" xlink:type="simple">29.315211°N, 95.175172°</named-content></named-content>E, 923 m / Neng Zhang coll. (<named-content xmlns:xlink="http://www.w3.org/1999/xlink" content-type="dwc:institutional_code" xlink:title="National Zoological Museum, Institute of Zoology, Chinese Academy of Sciences" xlink:href="http://grbio.org/institution/institute-zoology-chinese-academy-sciences" xlink:type="simple">IZCAS</named-content>).</p></tp:treatment-sec><tp:treatment-sec sec-type="diagnosis" id="SECID0EILAE"><title>Diagnosis.</title><p>Elytra and abdomen brownish red, rest of body black. Antennae nearly half as long as body length, antennomeres V–X quadrate. Pronotal disc with two rows of fine punctures in middle. Elytral punctures sparse and absent on apical 1/3.</p></tp:treatment-sec><tp:treatment-sec sec-type="description" id="SECID0ENLAE"><title>Description.</title><p><abbrev xmlns:xlink="http://www.w3.org/1999/xlink" xlink:title="Body length" id="ABBRID0ETLAE" xlink:type="simple">BL</abbrev> = 8.0–10.0 mm, <abbrev xmlns:xlink="http://www.w3.org/1999/xlink" xlink:title="body width" id="ABBRID0EXLAE" xlink:type="simple">BW</abbrev> = 3.5–4.5 mm. Body black except elytra and abdomen brownish red.</p><p><bold><italic>Head</italic></bold> (Fig. <xref ref-type="fig" rid="F1">3</xref>). Vertex with shallow groove in middle, punctate and pubescent sparsely; frontoclypeal area triangular, lateral side of disc with sparse punctures and pubescence; labrum transverse, with sparse long pubescence; antennae nearly half as long as body, antennomeres I–IV nearly globular, antennomere II shortest, antennomeres V–X 1.2 times as long as wide, V–XI densely pubescent and punctate.</p><p><bold><italic>Pronotum</italic></bold> (Figs <xref ref-type="fig" rid="F1">3</xref>, <xref ref-type="fig" rid="F5">20B</xref>). Anterior angle protruding, posterior angle not protruding; sides distinctly constricted in middle; middle of disc with two rows of fine punctures; anterior and posterior transverse impression shallow, basal transverse groove indistinct. Scutellum triangular and densely pubescent.</p><p><bold><italic>Elytra</italic></bold> (Fig. <xref ref-type="fig" rid="F1">3</xref>). Humeri protruding, humeral groove and basal impression distinct; striae with large punctures at base, punctures diminished posteriorly and absent on apical 1/3, intervals without punctures; epipleura raised, with row of fine punctures.</p><p><bold><italic>Mesosternum</italic></bold> pubescent; apical portion of mesosternal process narrow and flat, obliquely pointed, not horizontally connected with metasternum. Metasternal disc almost glabrous, posterior margin with sparse pubescence (Fig. <xref ref-type="fig" rid="F5">20B</xref>). Metepisternum densely pubescent.</p><p><bold><italic>Abdominal sternites</italic></bold> (Fig. <xref ref-type="fig" rid="F5">20C</xref>). Lateral transverse impressions distinct on sternites I–IV. Lateral side of sternite I–IV and pygidium densely pubescent, other areas with sparse pubescence and punctures.</p><p><bold><italic>Legs</italic></bold> (Fig. <xref ref-type="fig" rid="F1">4</xref>). Femora with dense pubescence on dorsal surface, sparse pubescence on ventral surface, middle area widened.</p><p><bold><italic>Male genitalia</italic></bold> (Fig. <xref ref-type="fig" rid="F6">23A–D</xref>). Apical foramen occupying 1/5 length of median lobe (Fig. <xref ref-type="fig" rid="F6">23A</xref>); apex hooked (Fig. <xref ref-type="fig" rid="F6">23B</xref>); tegmen Y-shaped, basal piece of tegmen oval and broad, lateral lobes slightly sclerotized and combined with second connecting membrane; internal sac with distinct dorsal and ventral sclerites, posterior part of dorsal sclerite in dorsal view widened, ventral sclerite extended and tubular, median sclerite very small (Fig. <xref ref-type="fig" rid="F6">23C, D</xref>).</p><p><bold><italic>Female reproductive organs</italic></bold> (Fig. <xref ref-type="fig" rid="F8">29A–C</xref>). Tergites VIII and IX, and sternites VIII and IX sclerotized, posterior areas of tergite VIII and sternite VIII with pubescence and apodemes, spiculum gastrale Y-shaped and short; ovipositor with dense pubescence, distal part of ovipositor cylindrical, short and with protuberance; spermatheca simple and curved.</p></tp:treatment-sec><tp:treatment-sec sec-type="distribution" id="SECID0EDPAE"><title>Distribution</title><p><bold>(Fig. <xref ref-type="fig" rid="F10">36</xref>).</bold> China (Tibet).</p></tp:treatment-sec><tp:treatment-sec sec-type="etymology" id="SECID0EQPAE"><title>Etymology.</title><p>The specific name <italic>medogensis</italic> refers to its type locality Mêdog, Tibet, China.</p></tp:treatment-sec><tp:treatment-sec sec-type="host" id="SECID0EYPAE"><title>Host plant and habitat</title><p><bold>(Figs <xref ref-type="fig" rid="F12">38–41</xref>).</bold> Beetles were found to feed on <italic><tp:taxon-name><tp:taxon-name-part taxon-name-part-type="genus" reg="Smilax">Smilax</tp:taxon-name-part><tp:taxon-name-part taxon-name-part-type="species" reg="ferox">ferox</tp:taxon-name-part></tp:taxon-name></italic> Wall. Ex Kunth (<tp:taxon-name><tp:taxon-name-part taxon-name-part-type="family">Smilacaceae</tp:taxon-name-part></tp:taxon-name>) in Mêdog in the northernmost edge of the tropics (China, Tibet, Mêdog), with altitudes of ~ 1000 to 2000 m. The type locality Renqingbung temple is located on a mountain in Mêdog County, with high temperatures, high humidity and plentiful precipitation. Vegetation type is subtropical evergreen broadleaved forest.</p></tp:treatment-sec><tp:treatment-sec sec-type="remarks" id="SECID0EVQAE"><title>Remarks.</title><p><italic><tp:taxon-name><tp:taxon-name-part taxon-name-part-type="genus" reg="Lilioceris">Lilioceris</tp:taxon-name-part><tp:taxon-name-part taxon-name-part-type="species" reg="medogensis">medogensis</tp:taxon-name-part></tp:taxon-name></italic> sp. nov. and <italic><tp:taxon-name><tp:taxon-name-part taxon-name-part-type="genus" reg="Lilioceris">L.</tp:taxon-name-part><tp:taxon-name-part taxon-name-part-type="species" reg="zhentangensis">zhentangensis</tp:taxon-name-part></tp:taxon-name></italic> sp. nov. are similar in their pronotia having anterior and posterior transverse depressions, which are easily distinguished from those of the other members of <italic><tp:taxon-name><tp:taxon-name-part taxon-name-part-type="genus" reg="Lilioceris">Lilioceris</tp:taxon-name-part></tp:taxon-name></italic>. However, <italic><tp:taxon-name><tp:taxon-name-part taxon-name-part-type="genus" reg="Lilioceris">L.</tp:taxon-name-part><tp:taxon-name-part taxon-name-part-type="species" reg="medogensis">medogensis</tp:taxon-name-part></tp:taxon-name></italic> sp. nov. is different from <italic><tp:taxon-name><tp:taxon-name-part taxon-name-part-type="genus" reg="Lilioceris">L.</tp:taxon-name-part><tp:taxon-name-part taxon-name-part-type="species" reg="zhentangensis">zhentangensis</tp:taxon-name-part></tp:taxon-name></italic> sp. nov. by the brownish red pronotum (Fig. <xref ref-type="fig" rid="F5">20A</xref>) and metasternum (Fig. <xref ref-type="fig" rid="F5">20B</xref>), only the lateral side of the metasternum is black; the lateroposterior corner of the metasternum is glabrous; and the posterior part of the dorsal sclerite of the male genitalia in dorsal view is widened (Fig. <xref ref-type="fig" rid="F6">23C</xref>). In <italic><tp:taxon-name><tp:taxon-name-part taxon-name-part-type="genus" reg="Lilioceris">L.</tp:taxon-name-part><tp:taxon-name-part taxon-name-part-type="species" reg="zhentangensis">zhentangensis</tp:taxon-name-part></tp:taxon-name></italic>, the pronotum and metasternum are black (Fig. <xref ref-type="fig" rid="F5">19A</xref>); the lateroposterior corner of the metasternum has a strip of pubescence (Fig. <xref ref-type="fig" rid="F5">19B</xref>); and the posterior part of the dorsal sclerite in dorsal view is parallel (Fig. <xref ref-type="fig" rid="F6">22C</xref>). In addition, their host plants and habitats are also different: <italic><tp:taxon-name><tp:taxon-name-part taxon-name-part-type="genus" reg="Lilioceris">L.</tp:taxon-name-part><tp:taxon-name-part taxon-name-part-type="species" reg="medogensis">medogensis</tp:taxon-name-part></tp:taxon-name></italic> lives on <italic><tp:taxon-name><tp:taxon-name-part taxon-name-part-type="genus" reg="Smilax">Smilax</tp:taxon-name-part><tp:taxon-name-part taxon-name-part-type="species" reg="ferox">ferox</tp:taxon-name-part></tp:taxon-name></italic> in warmer and lower altitudes, while <italic><tp:taxon-name><tp:taxon-name-part taxon-name-part-type="genus" reg="Lilioceris">L.</tp:taxon-name-part><tp:taxon-name-part taxon-name-part-type="species" reg="zhentangensis">zhentangensis</tp:taxon-name-part></tp:taxon-name></italic> inhabits <italic><tp:taxon-name><tp:taxon-name-part taxon-name-part-type="genus" reg="Smilax">Smilax</tp:taxon-name-part><tp:taxon-name-part taxon-name-part-type="species" reg="menispermoidea">menispermoidea</tp:taxon-name-part></tp:taxon-name></italic> in colder, higher altitudes.</p></tp:treatment-sec><tp:treatment-sec><!--Section generated to contain objects referenced in tp:taxon-treatment.--><fig id="F1" position="float" orientation="portrait"><object-id xmlns:xlink="http://www.w3.org/1999/xlink" content-type="doi" xlink:type="simple">10.3897/zookeys.1189.111064.figures1-4</object-id><object-id xmlns:xlink="http://www.w3.org/1999/xlink" content-type="arpha" xlink:type="simple">B9722946-D130-5033-BAFB-383F6C81E7A8</object-id><label>Figures 1–4.</label><caption><p>Habitus of new <italic><tp:taxon-name><tp:taxon-name-part taxon-name-part-type="genus" reg="Lilioceris">Lilioceris</tp:taxon-name-part></tp:taxon-name></italic> species (holotypes) <bold>1, 2</bold><italic><tp:taxon-name><tp:taxon-name-part taxon-name-part-type="genus" reg="Lilioceris">L.</tp:taxon-name-part><tp:taxon-name-part taxon-name-part-type="species" reg="zhentangensis">zhentangensis</tp:taxon-name-part></tp:taxon-name></italic>, holotype, China (Tibet) <bold>3, 4</bold><italic><tp:taxon-name><tp:taxon-name-part taxon-name-part-type="genus" reg="Lilioceris">L.</tp:taxon-name-part><tp:taxon-name-part taxon-name-part-type="species" reg="medogensis">medogensis</tp:taxon-name-part></tp:taxon-name></italic>, holotype, China (Tibet). Scale bars: 5.0 mm.</p></caption><graphic xmlns:xlink="http://www.w3.org/1999/xlink" xlink:href="zookeys-1189-055_article-111064__-g001.jpg" position="float" orientation="portrait" xlink:type="simple" id="oo_966596.jpg"><uri content-type="original_file" xlink:type="simple">https://binary.pensoft.net/fig/966596</uri></graphic></fig><fig id="F5" position="float" orientation="portrait"><object-id xmlns:xlink="http://www.w3.org/1999/xlink" content-type="doi" xlink:type="simple">10.3897/zookeys.1189.111064.figures19-21</object-id><object-id xmlns:xlink="http://www.w3.org/1999/xlink" content-type="arpha" xlink:type="simple">7959C6A6-7F06-5697-B456-255FA7EC8973</object-id><label>Figures 19–21.</label><caption><p>Pronotum, mesosternal disc, abdominal sternites and antennae of <italic><tp:taxon-name><tp:taxon-name-part taxon-name-part-type="genus" reg="Lilioceris">Lilioceris</tp:taxon-name-part></tp:taxon-name></italic> spp. <bold>19</bold><italic><tp:taxon-name><tp:taxon-name-part taxon-name-part-type="genus" reg="Lilioceris">L.</tp:taxon-name-part><tp:taxon-name-part taxon-name-part-type="species" reg="zhentangensis">zhentangensis</tp:taxon-name-part></tp:taxon-name></italic>, ♂, China (Tibet: Zhêntang) <bold>20</bold><italic><tp:taxon-name><tp:taxon-name-part taxon-name-part-type="genus" reg="Lilioceris">L.</tp:taxon-name-part><tp:taxon-name-part taxon-name-part-type="species" reg="medogensis">medogensis</tp:taxon-name-part></tp:taxon-name></italic>, ♂, China (Tibet: Mêdog) <bold>21</bold><italic><tp:taxon-name><tp:taxon-name-part taxon-name-part-type="genus" reg="Lilioceris">L.</tp:taxon-name-part><tp:taxon-name-part taxon-name-part-type="species" reg="zayuensis">zayuensis</tp:taxon-name-part></tp:taxon-name></italic>, ♂, China (Tibet: Zayü) <bold>A</bold> pronotum <bold>B</bold> mesosternal disc <bold>C</bold> abdominal sternite <bold>D</bold> antennae.</p></caption><graphic xmlns:xlink="http://www.w3.org/1999/xlink" xlink:href="zookeys-1189-055_article-111064__-g005.jpg" position="float" orientation="portrait" xlink:type="simple" id="oo_966600.jpg"><uri content-type="original_file" xlink:type="simple">https://binary.pensoft.net/fig/966600</uri></graphic></fig><fig id="F6" position="float" orientation="portrait"><object-id xmlns:xlink="http://www.w3.org/1999/xlink" content-type="doi" xlink:type="simple">10.3897/zookeys.1189.111064.figures22-24</object-id><object-id xmlns:xlink="http://www.w3.org/1999/xlink" content-type="arpha" xlink:type="simple">084B026C-9629-58FF-A48B-9B00FF774CD2</object-id><label>Figures 22–24.</label><caption><p>Male genitalia of three new <italic><tp:taxon-name><tp:taxon-name-part taxon-name-part-type="genus" reg="Lilioceris">Lilioceris</tp:taxon-name-part></tp:taxon-name></italic> species (holotypes) <bold>22</bold><italic><tp:taxon-name><tp:taxon-name-part taxon-name-part-type="genus" reg="Lilioceris">L.</tp:taxon-name-part><tp:taxon-name-part taxon-name-part-type="species" reg="zhentangensis">zhentangensis</tp:taxon-name-part></tp:taxon-name></italic>, China (Tibet: Dinggyê) <bold>23</bold><italic><tp:taxon-name><tp:taxon-name-part taxon-name-part-type="genus" reg="Lilioceris">L.</tp:taxon-name-part><tp:taxon-name-part taxon-name-part-type="species" reg="medogensis">medogensis</tp:taxon-name-part></tp:taxon-name></italic>, China (Tibet: Mêdog) <bold>24</bold><italic><tp:taxon-name><tp:taxon-name-part taxon-name-part-type="genus" reg="Lilioceris">L.</tp:taxon-name-part><tp:taxon-name-part taxon-name-part-type="species" reg="zayuensis">zayuensis</tp:taxon-name-part></tp:taxon-name></italic>, China (Tibet: Zayü) <bold>A</bold> aedeagus, lateral view <bold>B</bold> aedeagus, dorsal view <bold>C</bold> dorsal sclerite, dorsal view <bold>D</bold> sclerites in internal sac, lateral view. Scale bars: 0.5 mm (<bold>A, B</bold>); 0.2 mm (<bold>C, D</bold>).</p></caption><graphic xmlns:xlink="http://www.w3.org/1999/xlink" xlink:href="zookeys-1189-055_article-111064__-g006.jpg" position="float" orientation="portrait" xlink:type="simple" id="oo_966601.jpg"><uri content-type="original_file" xlink:type="simple">https://binary.pensoft.net/fig/966601</uri></graphic></fig><fig id="F8" position="float" orientation="portrait"><object-id xmlns:xlink="http://www.w3.org/1999/xlink" content-type="doi" xlink:type="simple">10.3897/zookeys.1189.111064.figures28-30</object-id><object-id xmlns:xlink="http://www.w3.org/1999/xlink" content-type="arpha" xlink:type="simple">0DC26C6D-6ED8-51C9-B413-D1BB5B64517B</object-id><label>Figures 28–30.</label><caption><p>Female reproductive organs of three new <italic><tp:taxon-name><tp:taxon-name-part taxon-name-part-type="genus" reg="Lilioceris">Lilioceris</tp:taxon-name-part></tp:taxon-name></italic> species (paratypes) <bold>28</bold><italic><tp:taxon-name><tp:taxon-name-part taxon-name-part-type="genus" reg="Lilioceris">L.</tp:taxon-name-part><tp:taxon-name-part taxon-name-part-type="species" reg="zhentangensis">zhentangensis</tp:taxon-name-part></tp:taxon-name></italic>, China (Tibet: Dinggyê) <bold>29</bold><italic><tp:taxon-name><tp:taxon-name-part taxon-name-part-type="genus" reg="Lilioceris">L.</tp:taxon-name-part><tp:taxon-name-part taxon-name-part-type="species" reg="medogensis">medogensis</tp:taxon-name-part></tp:taxon-name></italic>, China (Tibet: Mêdog) <bold>30</bold><italic><tp:taxon-name><tp:taxon-name-part taxon-name-part-type="genus" reg="Lilioceris">L.</tp:taxon-name-part><tp:taxon-name-part taxon-name-part-type="species" reg="zayuensis">zayuensis</tp:taxon-name-part></tp:taxon-name></italic>, China (Tibet: Zayü) <bold>A</bold> dorsal view <bold>B</bold> ventral view <bold>C</bold> spermatheca. Scale bars: 0.5 mm.</p></caption><graphic xmlns:xlink="http://www.w3.org/1999/xlink" xlink:href="zookeys-1189-055_article-111064__-g008.jpg" position="float" orientation="portrait" xlink:type="simple" id="oo_966603.jpg"><uri content-type="original_file" xlink:type="simple">https://binary.pensoft.net/fig/966603</uri></graphic></fig><fig id="F10" position="float" orientation="portrait"><object-id xmlns:xlink="http://www.w3.org/1999/xlink" content-type="doi" xlink:type="simple">10.3897/zookeys.1189.111064.figure36</object-id><object-id xmlns:xlink="http://www.w3.org/1999/xlink" content-type="arpha" xlink:type="simple">DF547B7C-3132-598A-8B45-ADA4217F6E32</object-id><label>Figure 36.</label><caption><p>Collecting sites of three new <italic><tp:taxon-name><tp:taxon-name-part taxon-name-part-type="genus" reg="Lilioceris">Lilioceris</tp:taxon-name-part></tp:taxon-name></italic> species.</p></caption><graphic xmlns:xlink="http://www.w3.org/1999/xlink" xlink:href="zookeys-1189-055_article-111064__-g010.jpg" position="float" orientation="portrait" xlink:type="simple" id="oo_966605.jpg"><uri content-type="original_file" xlink:type="simple">https://binary.pensoft.net/fig/966605</uri></graphic></fig><fig id="F12" position="float" orientation="portrait"><object-id xmlns:xlink="http://www.w3.org/1999/xlink" content-type="doi" xlink:type="simple">10.3897/zookeys.1189.111064.figures38-41</object-id><object-id xmlns:xlink="http://www.w3.org/1999/xlink" content-type="arpha" xlink:type="simple">768CA636-C2D8-5A51-BE1C-47C3A160DD8F</object-id><label>Figures 38–41.</label><caption><p><italic><tp:taxon-name><tp:taxon-name-part taxon-name-part-type="genus" reg="Lilioceris">Lilioceris</tp:taxon-name-part><tp:taxon-name-part taxon-name-part-type="species" reg="medogensis">medogensis</tp:taxon-name-part></tp:taxon-name></italic> in Tibet (Mêdog), 2021.VI.9 <bold>38, 39</bold> adult <bold>40</bold> habitat <bold>41</bold> host plant: <italic><tp:taxon-name><tp:taxon-name-part taxon-name-part-type="genus" reg="Smilax">Smilax</tp:taxon-name-part><tp:taxon-name-part taxon-name-part-type="species" reg="ferox">ferox</tp:taxon-name-part></tp:taxon-name></italic><bold>38</bold> photographed by HBL <bold>39–41</bold> photographed by YX.</p></caption><graphic xmlns:xlink="http://www.w3.org/1999/xlink" xlink:href="zookeys-1189-055_article-111064__-g012.jpg" position="float" orientation="portrait" xlink:type="simple" id="oo_966607.jpg"><uri content-type="original_file" xlink:type="simple">https://binary.pensoft.net/fig/966607</uri></graphic></fig></tp:treatment-sec></tp:taxon-treatment>
