# Supplementary material for: ﻿Three new species and five new records within the genus Lilioceris (Coleoptera, Chrysomelidae, Criocerinae) from China
Source: Zookeys. 2024 Jan 12;1189:55–81. doi: 10.3897/zookeys.1189.111064 (PMC10836596; doi:10.3897/zookeys.1189.111064)
Supplement: XML Treatment for Lilioceris zayuensis [file zookeys.1189.111064-treatment3.xml]

<!DOCTYPE tp:taxon-treatment
  PUBLIC "-//TaxonX//DTD Taxonomic Treatment Publishing DTD v0 20100105//EN" "tax-treatment-NSO.dtd">
<tp:taxon-treatment xmlns:tp="http://www.plazi.org/taxpub"><tp:treatment-meta><kwd-group><label>Taxon classification</label><kwd>
              <named-content content-type="kingdom">Animalia</named-content>
            </kwd><kwd>
              <named-content content-type="order">Coleoptera</named-content>
            </kwd><kwd>
              <named-content content-type="family">Chrysomelidae</named-content>
            </kwd></kwd-group><mixed-citation publication-type="journal"><person-group><name><surname>Xu</surname><given-names>Yuan</given-names></name><name><surname>Liang</surname><given-names>Hongbin</given-names></name></person-group><article-title>﻿Three new species and five new records within the genus <italic><tp:taxon-name><tp:taxon-name-part taxon-name-part-type="genus" reg="Lilioceris">Lilioceris</tp:taxon-name-part></tp:taxon-name></italic> (<tp:taxon-name><tp:taxon-name-part taxon-name-part-type="order">Coleoptera</tp:taxon-name-part></tp:taxon-name>, <tp:taxon-name><tp:taxon-name-part taxon-name-part-type="family">Chrysomelidae</tp:taxon-name-part></tp:taxon-name>, <tp:taxon-name><tp:taxon-name-part taxon-name-part-type="subfamily">Criocerinae</tp:taxon-name-part></tp:taxon-name>) from China</article-title><source>Zookeys</source><day>12</day><month>01</month><year>2024</year><volume>1189</volume><fpage>55</fpage><lpage>81</lpage><pub-id pub-id-type="doi">10.3897/zookeys.1189.111064</pub-id></mixed-citation></tp:treatment-meta><tp:nomenclature><label>﻿</label><tp:taxon-name>
            <object-id xmlns:xlink="http://www.w3.org/1999/xlink" content-type="arpha" xlink:type="simple">6151B602-3F24-5375-87C6-182A3E8EDCCD</object-id>
            <tp:taxon-name-part taxon-name-part-type="genus" reg="Lilioceris">Lilioceris</tp:taxon-name-part>
            <tp:taxon-name-part taxon-name-part-type="species" reg="zayuensis">zayuensis</tp:taxon-name-part>
            <object-id xmlns:xlink="http://www.w3.org/1999/xlink" content-type="zoobank" xlink:type="simple">https://zoobank.org/8D02C295-41CB-4A11-8A6A-88C5F4861D67</object-id>
          </tp:taxon-name><tp:taxon-authority>Xu &amp; Liang</tp:taxon-authority><tp:taxon-status xmlns:xlink="http://www.w3.org/1999/xlink" xlink:type="simple">sp. nov.</tp:taxon-status><xref ref-type="fig" rid="F2">Figs 5</xref><xref ref-type="fig" rid="F2">, 6</xref><xref ref-type="fig" rid="F5">, 21A–D</xref><xref ref-type="fig" rid="F6">, 24A–D</xref><xref ref-type="fig" rid="F8">, 30A–C</xref><xref ref-type="fig" rid="F10">, 36</xref><xref ref-type="fig" rid="F14">, 46</xref><xref ref-type="fig" rid="F14">, 47</xref></tp:nomenclature><tp:treatment-sec sec-type="material" id="SECID0EHXAE"><title>Material examined.</title><p>Total 8 specimens. <bold><italic>Holotype</italic></bold>: 1♂, Tibet, Zayü, Zhowagoin, Xiongjiu village / 2022.7.13 / <named-content xmlns:xlink="http://www.w3.org/1999/xlink" content-type="dwc:verbatimCoordinates" xlink:type="simple"><named-content content-type="geo-json" specific-use="{&#34;type&#34;:&#34;Point&#34;,&#34;coordinates&#34;:[97.281650,28.606680]}" id="NCID0ETXAE" xlink:type="simple">28.60668°N, 97.28165°E</named-content></named-content>, 1901 m / Hongbin Liang, Yuan Xu and Neng Zhang coll. (<named-content xmlns:xlink="http://www.w3.org/1999/xlink" content-type="dwc:institutional_code" xlink:title="National Zoological Museum, Institute of Zoology, Chinese Academy of Sciences" xlink:href="http://grbio.org/institution/institute-zoology-chinese-academy-sciences" xlink:type="simple">IZCAS</named-content>); <bold><italic>Paratypes</italic></bold>: 4♀1♂, Tibet, Zayü, Zhowagoin, Xiongjiu village / 2022.7.13 / <named-content xmlns:xlink="http://www.w3.org/1999/xlink" content-type="dwc:verbatimCoordinates" xlink:type="simple"><named-content content-type="geo-json" specific-use="{&#34;type&#34;:&#34;Point&#34;,&#34;coordinates&#34;:[97.281650,28.606680]}" id="NCID0ECYAE" xlink:type="simple">28.60668°N, 97.28165°E</named-content></named-content>, 1901 m / Hongbin Liang, Yuan Xu and Neng Zhang coll. (<named-content xmlns:xlink="http://www.w3.org/1999/xlink" content-type="dwc:institutional_code" xlink:title="National Zoological Museum, Institute of Zoology, Chinese Academy of Sciences" xlink:href="http://grbio.org/institution/institute-zoology-chinese-academy-sciences" xlink:type="simple">IZCAS</named-content>); 2♀, Tibet, Zayü, Zhowagoin, Xiongjiu village / 2021.7.1 / <named-content xmlns:xlink="http://www.w3.org/1999/xlink" content-type="dwc:verbatimCoordinates" xlink:type="simple"><named-content content-type="geo-json" specific-use="{&#34;type&#34;:&#34;Point&#34;,&#34;coordinates&#34;:[97.281650,28.606680]}" id="NCID0EOYAE" xlink:type="simple">28.60668°N, 97.28165°E</named-content></named-content>, 1901 m / Hongbin Liang, Yuan Xu and Neng Zhang coll. (<named-content xmlns:xlink="http://www.w3.org/1999/xlink" content-type="dwc:institutional_code" xlink:title="National Zoological Museum, Institute of Zoology, Chinese Academy of Sciences" xlink:href="http://grbio.org/institution/institute-zoology-chinese-academy-sciences" xlink:type="simple">IZCAS</named-content>).</p></tp:treatment-sec><tp:treatment-sec sec-type="diagnosis" id="SECID0EXYAE"><title>Diagnosis.</title><p>Antennae nearly half as long as body length, antennomeres V–IX quadrate. Pronotum without distinct anterior and posterior transverse impression, pronotal disc with four or five fine punctures in middle. Elytral punctures sparse and absent on apical 1/3. Metasternal disc almost glabrous, posterior margin with sparse pubescence.</p></tp:treatment-sec><tp:treatment-sec sec-type="description" id="SECID0E3YAE"><title>Description.</title><p><abbrev xmlns:xlink="http://www.w3.org/1999/xlink" xlink:title="Body length" id="ABBRID0ECZAE" xlink:type="simple">BL</abbrev> = 8.5–10.0 mm, <abbrev xmlns:xlink="http://www.w3.org/1999/xlink" xlink:title="body width" id="ABBRID0EGZAE" xlink:type="simple">BW</abbrev> = 3.8–4.5 mm. Head, most of legs, scutellum black, pronotum, elytra, femora of legs and underside brownish red.</p><p><bold><italic>Head</italic></bold> (Fig. <xref ref-type="fig" rid="F2">5</xref>). Vertex flat and without groove in middle, lateral side with sparse punctures and pubescence; clypeofrontal area triangular, lateral side of disc with sparse punctures and pubescence; labrum transverse, with sparse long pubescence; antennae nearly half as long as body, antennomeres I–IV nearly globular, antennomeres V–X 1.5 times as long as wide, III–XI densely pubescent and punctate.</p><fig id="F2" position="float" orientation="portrait"><object-id xmlns:xlink="http://www.w3.org/1999/xlink" content-type="doi" xlink:type="simple">10.3897/zookeys.1189.111064.figures5-8</object-id><object-id xmlns:xlink="http://www.w3.org/1999/xlink" content-type="arpha" xlink:type="simple">7928C872-8C4B-5FEC-8264-4AABC92D8AB4</object-id><label>Figures 5–8.</label><caption><p>Habitus of <italic><tp:taxon-name><tp:taxon-name-part taxon-name-part-type="genus" reg="Lilioceris">Lilioceris</tp:taxon-name-part></tp:taxon-name></italic> spp. <bold>5, 6</bold><italic><tp:taxon-name><tp:taxon-name-part taxon-name-part-type="genus" reg="Lilioceris">L.</tp:taxon-name-part><tp:taxon-name-part taxon-name-part-type="species" reg="zayuensis">zayuensis</tp:taxon-name-part></tp:taxon-name></italic>, holotype, Tibet <bold>7</bold><italic><tp:taxon-name><tp:taxon-name-part taxon-name-part-type="genus" reg="Lilioceris">L.</tp:taxon-name-part><tp:taxon-name-part taxon-name-part-type="species" reg="dromedarius">dromedarius</tp:taxon-name-part></tp:taxon-name></italic>, syntype, Thailand <bold>8</bold><italic><tp:taxon-name><tp:taxon-name-part taxon-name-part-type="genus" reg="Lilioceris">L.</tp:taxon-name-part><tp:taxon-name-part taxon-name-part-type="species" reg="dromedarius">dromedarius</tp:taxon-name-part></tp:taxon-name></italic>, specimen from Hainan. Scale bars: 5.0 mm.</p></caption><graphic xmlns:xlink="http://www.w3.org/1999/xlink" xlink:href="zookeys-1189-055_article-111064__-g002.jpg" position="float" orientation="portrait" xlink:type="simple" id="oo_966597.jpg"><uri content-type="original_file" xlink:type="simple">https://binary.pensoft.net/fig/966597</uri></graphic></fig><p><bold><italic>Pronotum</italic></bold> (Figs <xref ref-type="fig" rid="F2">6</xref>, <xref ref-type="fig" rid="F5">21A</xref>). Anterior angle protruding, posterior angle not protruding; sides distinctly constricted in middle; without anterior and posterior transverse impression of disc; disc almost smooth and with four or five fine punctures in middle; basal transverse groove indistinct. Scutellum triangular and densely pubescent.</p><p><bold><italic>Elytra</italic></bold> (Fig. <xref ref-type="fig" rid="F2">5</xref>). Humeri protruding, humeral groove shallow, basal impression indistinct; striae with large punctures at base, punctures diminished posteriorly and absent on apical 1/3, intervals without punctures; epipleura raised, with row of fine punctures.</p><p><bold><italic>Mesosternum</italic></bold> pubescent, apical portion of mesosternal process strongly widened and convex, horizontally connected with metasternum (Fig. <xref ref-type="fig" rid="F5">21B</xref>); Metasternal disc almost glabrous, posterior margin with sparse pubescence. Metepisternum densely pubescent.</p><p><bold><italic>Abdominal sternites</italic>.</bold> Lateral transverse impressions distinct on sternites I–IV, area of transverse impressions smooth, middle of sternite I with dense pubescence, other areas of sternites I–IV with sparse pubescence and punctures (Fig. <xref ref-type="fig" rid="F5">21C</xref>).</p><p><bold><italic>Legs</italic></bold> (Fig. <xref ref-type="fig" rid="F2">6</xref>). Femora with dense pubescence on dorsal surface, sparse pubescence on ventral surface, middle area widened.</p><p><bold><italic>Male genitalia</italic></bold> (Fig. <xref ref-type="fig" rid="F6">24A–D</xref>). Apical foramen occupying 1/5 length of median lobe (Fig. <xref ref-type="fig" rid="F6">24A</xref>); apex rounded (Fig. <xref ref-type="fig" rid="F6">24B</xref>); tegmen Y-shaped, basal piece of tegmen triangle and broad, lateral lobes slightly sclerotized and combined with second connecting membrane; internal sac with distinct dorsal, median, and ventral sclerites, posterior part of dorsal sclerite in dorsal view widened and rounded, ventral sclerite short and flat, median sclerite small (Fig. <xref ref-type="fig" rid="F6">24C, D</xref>).</p><p><bold><italic>Female reproductive organs</italic></bold> (Fig. <xref ref-type="fig" rid="F8">30A–C</xref>). Tergites VIII and IX, sternites VIII and IX sclerotized, posterior areas of tergite VIII and sternite VIII with pubescence and apodemes, spiculum gastrale Y-shaped and long; ovipositor with dense pubescence, distal part of ovipositor cylindrical, long and with protuberance; spermatheca greatly convoluted.</p></tp:treatment-sec><tp:treatment-sec sec-type="distribution" id="SECID0EN5AE"><title>Distribution</title><p><bold>(Fig. <xref ref-type="fig" rid="F10">36</xref>).</bold> China (Tibet).</p></tp:treatment-sec><tp:treatment-sec sec-type="etymology" id="SECID0E15AE"><title>Etymology.</title><p>The specific name <italic>zayuensis</italic> refers to its type locality Zayü County, Tibet, China.</p></tp:treatment-sec><tp:treatment-sec sec-type="host" id="SECID0EC6AE"><title>Host plant and habitat</title><p><bold>(Figs <xref ref-type="fig" rid="F14">46</xref>, <xref ref-type="fig" rid="F14">47</xref>).</bold> Beetles were collected feeding on <italic><tp:taxon-name><tp:taxon-name-part taxon-name-part-type="genus" reg="Smilax">Smilax</tp:taxon-name-part><tp:taxon-name-part taxon-name-part-type="species" reg="longebracteolata">longebracteolata</tp:taxon-name-part></tp:taxon-name></italic> J. D. Hooker (<tp:taxon-name><tp:taxon-name-part taxon-name-part-type="family">Smilacaceae</tp:taxon-name-part></tp:taxon-name>) in Zayü. This species is confined to subtropical areas, at an elevation of ~ 1900 m. Xiongjiu village, Zayü has a mild climate and abundant rainfall. The habitat is secondary forest along a roadside, composed of tall trees, woody vines and many weeds.</p></tp:treatment-sec><tp:treatment-sec sec-type="remarks" id="SECID0EEAAG"><title>Remarks.</title><p>This new species is a member of the <italic><tp:taxon-name><tp:taxon-name-part taxon-name-part-type="genus" reg="Lilioceris"/><tp:taxon-name-part taxon-name-part-type="species" reg="neptis">neptis</tp:taxon-name-part></tp:taxon-name></italic> species group, and can be keyed out in couplet 4 with <italic><tp:taxon-name><tp:taxon-name-part taxon-name-part-type="genus" reg="Lilioceris">L.</tp:taxon-name-part><tp:taxon-name-part taxon-name-part-type="species" reg="cantonensis">cantonensis</tp:taxon-name-part></tp:taxon-name></italic> (Heinze, 1943) and <italic><tp:taxon-name><tp:taxon-name-part taxon-name-part-type="genus" reg="Lilioceris">L.</tp:taxon-name-part><tp:taxon-name-part taxon-name-part-type="species" reg="neptis">neptis</tp:taxon-name-part></tp:taxon-name></italic> (Weise, 1922) in the key by <xref ref-type="bibr" rid="B21">Xu et al. (2021</xref>: 301). It is different from <italic><tp:taxon-name><tp:taxon-name-part taxon-name-part-type="genus" reg="Lilioceris">L.</tp:taxon-name-part><tp:taxon-name-part taxon-name-part-type="species" reg="cantonensis">cantonensis</tp:taxon-name-part></tp:taxon-name></italic> by its middle femora being completely black; elytral strial punctures dense and large at the base, diminished posteriorly, and absent on the apical 1/3 or 1/4; apical portion of the dorsal sclerite of the male genitalia is rounded. In <italic><tp:taxon-name><tp:taxon-name-part taxon-name-part-type="genus" reg="Lilioceris">L.</tp:taxon-name-part><tp:taxon-name-part taxon-name-part-type="species" reg="cantonensis">cantonensis</tp:taxon-name-part></tp:taxon-name></italic>, the middle femora are bicolored, black with the middle brownish red on their ventral surfaces, and the elytral strial punctures sparse and large in basal impression, but absent on the apical 1/2 or 1/3; apical portion of the dorsal sclerite of the male genitalia truncated. It is also different from <italic><tp:taxon-name><tp:taxon-name-part taxon-name-part-type="genus" reg="Lilioceris">L.</tp:taxon-name-part><tp:taxon-name-part taxon-name-part-type="species" reg="neptis">neptis</tp:taxon-name-part></tp:taxon-name></italic> by the black middle femora; metasternum almost glabrous, with only the posterior margin with sparse pubescence. In <italic><tp:taxon-name><tp:taxon-name-part taxon-name-part-type="genus" reg="Lilioceris">L.</tp:taxon-name-part><tp:taxon-name-part taxon-name-part-type="species" reg="neptis">neptis</tp:taxon-name-part></tp:taxon-name></italic>, the middle femora are brownish red, and the metasternum has a long strip of setae extending from the anterior to the posterior margin.</p><p>This species is only found at the type locality. It seems that the local population was very low. We explored this place three times, but only collected eight specimens. We also tried several other places in Zayü County, but no specimens of this species were found.</p><sec sec-type="﻿New record for China" id="SECID0E2CAG"><title>﻿New record for China</title></sec></tp:treatment-sec><tp:treatment-sec><!--Section generated to contain objects referenced in tp:taxon-treatment.--><fig id="F5" position="float" orientation="portrait"><object-id xmlns:xlink="http://www.w3.org/1999/xlink" content-type="doi" xlink:type="simple">10.3897/zookeys.1189.111064.figures19-21</object-id><object-id xmlns:xlink="http://www.w3.org/1999/xlink" content-type="arpha" xlink:type="simple">7959C6A6-7F06-5697-B456-255FA7EC8973</object-id><label>Figures 19–21.</label><caption><p>Pronotum, mesosternal disc, abdominal sternites and antennae of <italic><tp:taxon-name><tp:taxon-name-part taxon-name-part-type="genus" reg="Lilioceris">Lilioceris</tp:taxon-name-part></tp:taxon-name></italic> spp. <bold>19</bold><italic><tp:taxon-name><tp:taxon-name-part taxon-name-part-type="genus" reg="Lilioceris">L.</tp:taxon-name-part><tp:taxon-name-part taxon-name-part-type="species" reg="zhentangensis">zhentangensis</tp:taxon-name-part></tp:taxon-name></italic>, ♂, China (Tibet: Zhêntang) <bold>20</bold><italic><tp:taxon-name><tp:taxon-name-part taxon-name-part-type="genus" reg="Lilioceris">L.</tp:taxon-name-part><tp:taxon-name-part taxon-name-part-type="species" reg="medogensis">medogensis</tp:taxon-name-part></tp:taxon-name></italic>, ♂, China (Tibet: Mêdog) <bold>21</bold><italic><tp:taxon-name><tp:taxon-name-part taxon-name-part-type="genus" reg="Lilioceris">L.</tp:taxon-name-part><tp:taxon-name-part taxon-name-part-type="species" reg="zayuensis">zayuensis</tp:taxon-name-part></tp:taxon-name></italic>, ♂, China (Tibet: Zayü) <bold>A</bold> pronotum <bold>B</bold> mesosternal disc <bold>C</bold> abdominal sternite <bold>D</bold> antennae.</p></caption><graphic xmlns:xlink="http://www.w3.org/1999/xlink" xlink:href="zookeys-1189-055_article-111064__-g005.jpg" position="float" orientation="portrait" xlink:type="simple" id="oo_966600.jpg"><uri content-type="original_file" xlink:type="simple">https://binary.pensoft.net/fig/966600</uri></graphic></fig><fig id="F6" position="float" orientation="portrait"><object-id xmlns:xlink="http://www.w3.org/1999/xlink" content-type="doi" xlink:type="simple">10.3897/zookeys.1189.111064.figures22-24</object-id><object-id xmlns:xlink="http://www.w3.org/1999/xlink" content-type="arpha" xlink:type="simple">084B026C-9629-58FF-A48B-9B00FF774CD2</object-id><label>Figures 22–24.</label><caption><p>Male genitalia of three new <italic><tp:taxon-name><tp:taxon-name-part taxon-name-part-type="genus" reg="Lilioceris">Lilioceris</tp:taxon-name-part></tp:taxon-name></italic> species (holotypes) <bold>22</bold><italic><tp:taxon-name><tp:taxon-name-part taxon-name-part-type="genus" reg="Lilioceris">L.</tp:taxon-name-part><tp:taxon-name-part taxon-name-part-type="species" reg="zhentangensis">zhentangensis</tp:taxon-name-part></tp:taxon-name></italic>, China (Tibet: Dinggyê) <bold>23</bold><italic><tp:taxon-name><tp:taxon-name-part taxon-name-part-type="genus" reg="Lilioceris">L.</tp:taxon-name-part><tp:taxon-name-part taxon-name-part-type="species" reg="medogensis">medogensis</tp:taxon-name-part></tp:taxon-name></italic>, China (Tibet: Mêdog) <bold>24</bold><italic><tp:taxon-name><tp:taxon-name-part taxon-name-part-type="genus" reg="Lilioceris">L.</tp:taxon-name-part><tp:taxon-name-part taxon-name-part-type="species" reg="zayuensis">zayuensis</tp:taxon-name-part></tp:taxon-name></italic>, China (Tibet: Zayü) <bold>A</bold> aedeagus, lateral view <bold>B</bold> aedeagus, dorsal view <bold>C</bold> dorsal sclerite, dorsal view <bold>D</bold> sclerites in internal sac, lateral view. Scale bars: 0.5 mm (<bold>A, B</bold>); 0.2 mm (<bold>C, D</bold>).</p></caption><graphic xmlns:xlink="http://www.w3.org/1999/xlink" xlink:href="zookeys-1189-055_article-111064__-g006.jpg" position="float" orientation="portrait" xlink:type="simple" id="oo_966601.jpg"><uri content-type="original_file" xlink:type="simple">https://binary.pensoft.net/fig/966601</uri></graphic></fig><fig id="F8" position="float" orientation="portrait"><object-id xmlns:xlink="http://www.w3.org/1999/xlink" content-type="doi" xlink:type="simple">10.3897/zookeys.1189.111064.figures28-30</object-id><object-id xmlns:xlink="http://www.w3.org/1999/xlink" content-type="arpha" xlink:type="simple">0DC26C6D-6ED8-51C9-B413-D1BB5B64517B</object-id><label>Figures 28–30.</label><caption><p>Female reproductive organs of three new <italic><tp:taxon-name><tp:taxon-name-part taxon-name-part-type="genus" reg="Lilioceris">Lilioceris</tp:taxon-name-part></tp:taxon-name></italic> species (paratypes) <bold>28</bold><italic><tp:taxon-name><tp:taxon-name-part taxon-name-part-type="genus" reg="Lilioceris">L.</tp:taxon-name-part><tp:taxon-name-part taxon-name-part-type="species" reg="zhentangensis">zhentangensis</tp:taxon-name-part></tp:taxon-name></italic>, China (Tibet: Dinggyê) <bold>29</bold><italic><tp:taxon-name><tp:taxon-name-part taxon-name-part-type="genus" reg="Lilioceris">L.</tp:taxon-name-part><tp:taxon-name-part taxon-name-part-type="species" reg="medogensis">medogensis</tp:taxon-name-part></tp:taxon-name></italic>, China (Tibet: Mêdog) <bold>30</bold><italic><tp:taxon-name><tp:taxon-name-part taxon-name-part-type="genus" reg="Lilioceris">L.</tp:taxon-name-part><tp:taxon-name-part taxon-name-part-type="species" reg="zayuensis">zayuensis</tp:taxon-name-part></tp:taxon-name></italic>, China (Tibet: Zayü) <bold>A</bold> dorsal view <bold>B</bold> ventral view <bold>C</bold> spermatheca. Scale bars: 0.5 mm.</p></caption><graphic xmlns:xlink="http://www.w3.org/1999/xlink" xlink:href="zookeys-1189-055_article-111064__-g008.jpg" position="float" orientation="portrait" xlink:type="simple" id="oo_966603.jpg"><uri content-type="original_file" xlink:type="simple">https://binary.pensoft.net/fig/966603</uri></graphic></fig><fig id="F10" position="float" orientation="portrait"><object-id xmlns:xlink="http://www.w3.org/1999/xlink" content-type="doi" xlink:type="simple">10.3897/zookeys.1189.111064.figure36</object-id><object-id xmlns:xlink="http://www.w3.org/1999/xlink" content-type="arpha" xlink:type="simple">DF547B7C-3132-598A-8B45-ADA4217F6E32</object-id><label>Figure 36.</label><caption><p>Collecting sites of three new <italic><tp:taxon-name><tp:taxon-name-part taxon-name-part-type="genus" reg="Lilioceris">Lilioceris</tp:taxon-name-part></tp:taxon-name></italic> species.</p></caption><graphic xmlns:xlink="http://www.w3.org/1999/xlink" xlink:href="zookeys-1189-055_article-111064__-g010.jpg" position="float" orientation="portrait" xlink:type="simple" id="oo_966605.jpg"><uri content-type="original_file" xlink:type="simple">https://binary.pensoft.net/fig/966605</uri></graphic></fig><fig id="F14" position="float" orientation="portrait"><object-id xmlns:xlink="http://www.w3.org/1999/xlink" content-type="doi" xlink:type="simple">10.3897/zookeys.1189.111064.figures46-47</object-id><object-id xmlns:xlink="http://www.w3.org/1999/xlink" content-type="arpha" xlink:type="simple">0800639E-119E-586A-8EA7-E60E00FF822D</object-id><label>Figures 46, 47.</label><caption><p><italic><tp:taxon-name><tp:taxon-name-part taxon-name-part-type="genus" reg="Lilioceris">Lilioceris</tp:taxon-name-part><tp:taxon-name-part taxon-name-part-type="species" reg="zayuensis">zayuensis</tp:taxon-name-part></tp:taxon-name></italic> in Tibet (Zayü), 2022.VII.13, photographed by YX <bold>46</bold> adult <bold>47</bold> host plant: <italic><tp:taxon-name><tp:taxon-name-part taxon-name-part-type="genus" reg="Smilax">Smilax</tp:taxon-name-part><tp:taxon-name-part taxon-name-part-type="species" reg="longebracteolata">longebracteolata</tp:taxon-name-part></tp:taxon-name></italic>.</p></caption><graphic xmlns:xlink="http://www.w3.org/1999/xlink" xlink:href="zookeys-1189-055_article-111064__-g014.jpg" position="float" orientation="portrait" xlink:type="simple" id="oo_966609.jpg"><uri content-type="original_file" xlink:type="simple">https://binary.pensoft.net/fig/966609</uri></graphic></fig></tp:treatment-sec><ref-list><ref id="B21"><mixed-citation xmlns:xlink="http://www.w3.org/1999/xlink" xlink:type="simple"><person-group><name name-style="western"><surname>Xu</surname><given-names>Y</given-names></name><name name-style="western"><surname>Xiong</surname><given-names>Y</given-names></name><name name-style="western"><surname>Liang</surname><given-names>H</given-names></name></person-group> (<year>2021</year>) <article-title>A review of the <tp:taxon-name><tp:taxon-name-part taxon-name-part-type="genus"/><tp:taxon-name-part taxon-name-part-type="species">neptis</tp:taxon-name-part></tp:taxon-name> species group of the genus <italic><tp:taxon-name><tp:taxon-name-part taxon-name-part-type="genus">Lilioceris</tp:taxon-name-part></tp:taxon-name></italic> (<tp:taxon-name><tp:taxon-name-part taxon-name-part-type="order">Coleoptera</tp:taxon-name-part></tp:taxon-name>: <tp:taxon-name><tp:taxon-name-part taxon-name-part-type="family">Chrysomelidae</tp:taxon-name-part></tp:taxon-name>: <tp:taxon-name><tp:taxon-name-part taxon-name-part-type="subfamily">Criocerinae</tp:taxon-name-part></tp:taxon-name>).</article-title><source>Zoological Systematics</source><volume>46</volume>(<issue>4</issue>): <fpage>300</fpage>–<lpage>316</lpage>.</mixed-citation></ref></ref-list></tp:taxon-treatment>
