# Supplementary material for: ﻿Three new species and five new records within the genus Lilioceris (Coleoptera, Chrysomelidae, Criocerinae) from China
Source: Zookeys. 2024 Jan 12;1189:55–81. doi: 10.3897/zookeys.1189.111064 (PMC10836596; doi:10.3897/zookeys.1189.111064)
Supplement: XML Treatment for Lilioceris dromedarius [file zookeys.1189.111064-treatment4.xml]

<!DOCTYPE tp:taxon-treatment
  PUBLIC "-//TaxonX//DTD Taxonomic Treatment Publishing DTD v0 20100105//EN" "tax-treatment-NSO.dtd">
<tp:taxon-treatment xmlns:tp="http://www.plazi.org/taxpub"><tp:treatment-meta><kwd-group><label>Taxon classification</label><kwd>
              <named-content content-type="kingdom">Animalia</named-content>
            </kwd><kwd>
              <named-content content-type="order">Coleoptera</named-content>
            </kwd><kwd>
              <named-content content-type="family">Chrysomelidae</named-content>
            </kwd></kwd-group><mixed-citation publication-type="journal"><person-group><name><surname>Xu</surname><given-names>Yuan</given-names></name><name><surname>Liang</surname><given-names>Hongbin</given-names></name></person-group><article-title>﻿Three new species and five new records within the genus <italic><tp:taxon-name><tp:taxon-name-part taxon-name-part-type="genus" reg="Lilioceris">Lilioceris</tp:taxon-name-part></tp:taxon-name></italic> (<tp:taxon-name><tp:taxon-name-part taxon-name-part-type="order">Coleoptera</tp:taxon-name-part></tp:taxon-name>, <tp:taxon-name><tp:taxon-name-part taxon-name-part-type="family">Chrysomelidae</tp:taxon-name-part></tp:taxon-name>, <tp:taxon-name><tp:taxon-name-part taxon-name-part-type="subfamily">Criocerinae</tp:taxon-name-part></tp:taxon-name>) from China</article-title><source>Zookeys</source><day>12</day><month>01</month><year>2024</year><volume>1189</volume><fpage>55</fpage><lpage>81</lpage><pub-id pub-id-type="doi">10.3897/zookeys.1189.111064</pub-id></mixed-citation></tp:treatment-meta><tp:nomenclature><label>﻿</label><tp:taxon-name>
            <object-id xmlns:xlink="http://www.w3.org/1999/xlink" content-type="arpha" xlink:type="simple">980829EB-2627-541F-BF9F-32B528E51704</object-id>
            <tp:taxon-name-part taxon-name-part-type="genus" reg="Lilioceris">Lilioceris</tp:taxon-name-part>
            <tp:taxon-name-part taxon-name-part-type="species" reg="dromedarius">dromedarius</tp:taxon-name-part>
          </tp:taxon-name><tp:taxon-authority>(Baly, 1861)</tp:taxon-authority><xref ref-type="fig" rid="F2">Figs 7</xref><xref ref-type="fig" rid="F2">, 8</xref><xref ref-type="fig" rid="F9">, 31A–C</xref><xref ref-type="fig" rid="F11">, 37</xref><tp:nomenclature-citation-list><tp:nomenclature-citation><tp:taxon-name>
                <tp:taxon-name-part taxon-name-part-type="genus" reg="Crioceris">Crioceris</tp:taxon-name-part>
                <tp:taxon-name-part taxon-name-part-type="species" reg="dromedarius">dromedarius</tp:taxon-name-part>
              </tp:taxon-name><comment>Baly, 1861: 279 (Cambodia, syntype).</comment></tp:nomenclature-citation><tp:nomenclature-citation><tp:taxon-name>
                <tp:taxon-name-part taxon-name-part-type="genus" reg="Lilioceris">Lilioceris</tp:taxon-name-part>
                <tp:taxon-name-part taxon-name-part-type="species" reg="dromedarius">dromedarius</tp:taxon-name-part>
              </tp:taxon-name><comment>: <xref ref-type="bibr" rid="B14">Monrós 1960</xref>: 175.</comment></tp:nomenclature-citation><tp:nomenclature-citation><tp:taxon-name>
                <tp:taxon-name-part taxon-name-part-type="genus" reg="Crioceris">Crioceris</tp:taxon-name-part>
                <tp:taxon-name-part taxon-name-part-type="species" reg="rouyeri">rouyeri</tp:taxon-name-part>
              </tp:taxon-name><comment>Pic, 1916: 18 (Java). Synonymized by <xref ref-type="bibr" rid="B14">Monrós 1960</xref>: 175.</comment></tp:nomenclature-citation><tp:nomenclature-citation><tp:taxon-name>
                <tp:taxon-name-part taxon-name-part-type="genus" reg="Crioceris">Crioceris</tp:taxon-name-part>
                <tp:taxon-name-part taxon-name-part-type="species" reg="foveolata">foveolata</tp:taxon-name-part>
              </tp:taxon-name><comment>Pic, 1921: 33 (Cochinchina). Synonymized by <xref ref-type="bibr" rid="B10">Kimoto and Gressitt 1979</xref>: 221.</comment></tp:nomenclature-citation></tp:nomenclature-citation-list></tp:nomenclature><tp:treatment-sec sec-type="type material" id="SECID0EUGAG"><title>Type material examined.</title><p>1 <bold><italic>syntype</italic></bold> of <italic><tp:taxon-name><tp:taxon-name-part taxon-name-part-type="genus" reg="Lilioceris">Lilioceris</tp:taxon-name-part><tp:taxon-name-part taxon-name-part-type="species" reg="dromedarius">dromedarius</tp:taxon-name-part></tp:taxon-name></italic> (<named-content xmlns:xlink="http://www.w3.org/1999/xlink" content-type="dwc:institutional_code" xlink:title="Natural History Museum, London" xlink:href="http://grbio.org/institution/natural-history-museum-london" xlink:type="simple">NHML</named-content>, photo), Type / Baly Coll. / <italic><tp:taxon-name><tp:taxon-name-part taxon-name-part-type="genus" reg="Crioceris">Crioceris</tp:taxon-name-part><tp:taxon-name-part taxon-name-part-type="species" reg="dromedarius">dromedarius</tp:taxon-name-part></tp:taxon-name></italic> Baly, Siam (Type) / SYNTYPE / BMNH(E)1345164.</p></tp:treatment-sec><tp:treatment-sec sec-type="material" id="SECID0ETHAG"><title>Other material examined.</title><p>1 specimen. <bold>Hainan</bold>: 1♀, Wuzhi Shan, Shuiman township, Hudiegu (butterfly valley), <named-content xmlns:xlink="http://www.w3.org/1999/xlink" content-type="dwc:verbatimCoordinates" xlink:type="simple"><named-content content-type="geo-json" specific-use="{&#34;type&#34;:&#34;Point&#34;,&#34;coordinates&#34;:[109.668190,18.874820]}" id="NCID0E5HAG" xlink:type="simple">18.87482°N, 109.66819°E</named-content></named-content> / 664 m, 2009.11.27, Meiying Lin coll. (<named-content xmlns:xlink="http://www.w3.org/1999/xlink" content-type="dwc:institutional_code" xlink:title="National Zoological Museum, Institute of Zoology, Chinese Academy of Sciences" xlink:href="http://grbio.org/institution/institute-zoology-chinese-academy-sciences" xlink:type="simple">IZCAS</named-content>).</p></tp:treatment-sec><tp:treatment-sec sec-type="diagnosis" id="SECID0EHIAG"><title>Diagnosis.</title><p>Antennae nearly half as long as body length, antennomeres VIII–X widened, twice as wide as long. Pronotal disc with two rows of fine punctures in middle. Elytra raised near suture at base, elytral punctures sparse and coarse, but absent at apex.</p></tp:treatment-sec><tp:treatment-sec sec-type="redescription" id="SECID0EMIAG"><title>Redescription.</title><p><abbrev xmlns:xlink="http://www.w3.org/1999/xlink" xlink:title="Body length" id="ABBRID0ESIAG" xlink:type="simple">BL</abbrev> = 8.8 mm, <abbrev xmlns:xlink="http://www.w3.org/1999/xlink" xlink:title="body width" id="ABBRID0EWIAG" xlink:type="simple">BW</abbrev> = 4.5 mm. Antennomeres VIII–IX, head, femora and tibiae brownish, claws black, antennomeres I–VII, pronotum, elytra and abdomen brownish yellow, each elytron with big brownish marking in middle of lateral area, abdominal sternites except pygidium with three black markings in lateral side and middle.</p><p><bold><italic>Head</italic></bold> (Figs <xref ref-type="fig" rid="F2">7</xref>, <xref ref-type="fig" rid="F2">8</xref>). Vertex with groove in middle, punctate and pubescent densely; frontoclypeal area triangular, lateral side of disc with sparse punctures and pubescence; labrum transverse, with sparse long pubescence; antennae nearly 1/2 as long as body, antennomeres I–IV nearly globular, antennomere II shortest, antennomere V longest, antennomeres VI and VII length as long as width, antennomeres VIII–X widest, wide 2 times as long as length, antennomeres V–XI densely pubescent and punctate.</p><p><bold><italic>Pronotum</italic></bold> (Figs <xref ref-type="fig" rid="F2">7</xref>, <xref ref-type="fig" rid="F2">8</xref>). Anterior angle protruding, posterior angle not protruding; sides slight constricted in middle; middle of disc with two rows of fine punctures; anterior and posterior transverse impression indistinct, basal transverse groove very weak. Scutellum triangular and densely pubescent.</p><p><bold><italic>Elytra</italic></bold> (Figs <xref ref-type="fig" rid="F2">7</xref>, <xref ref-type="fig" rid="F2">8</xref>). Suture at base with raised hump; humeri protruding, humeral groove and basal impression distinct; striae with very sparse and coarse punctures, puncture absent at elytral brownish black marking area, intervals smooth; epipleura slightly raised, with row of fine punctures.</p><p><bold><italic>Mesosternum</italic></bold> pubescent; apical portion of mesosternal process narrow and flat, obliquely pointed, not horizontally connected with metasternum. Metasternal disc and metepisternum densely pubescent.</p><p><bold><italic>Abdominal sternites</italic>.</bold> Lateral transverse impressions distinct on sternites I–IV, area of transverse impressions smooth, other areas with dense pubescence and punctures.</p><p><bold><italic>Legs</italic>.</bold> Femora with dense pubescence on dorsal surface, with sparse pubescence on ventral surface, middle area widened.</p><p><bold><italic>Male genitalia</italic>.</bold> Unknown.</p><p><bold><italic>Female reproductive organs</italic></bold> (Fig. <xref ref-type="fig" rid="F9">31A–C</xref>). Tergites VIII and IX, sternites VIII and IX sclerotized, posterior areas of tergite VIII and sternite VIII with pubescence and apodemes, spiculum gastrale Y-shaped and distinctly widen in distal part; ovipositor with dense pubescence, distal part of ovipositor cylindrical, long and with protuberance; spermatheca greatly convoluted.</p></tp:treatment-sec><tp:treatment-sec sec-type="host" id="SECID0EOLAG"><title>Host plant and habitat.</title><p>A host plant is unknown. A single specimen in <named-content xmlns:xlink="http://www.w3.org/1999/xlink" content-type="dwc:institutional_code" xlink:title="National Zoological Museum, Institute of Zoology, Chinese Academy of Sciences" xlink:href="http://grbio.org/institution/institute-zoology-chinese-academy-sciences" xlink:type="simple">IZCAS</named-content> was collected by Meiying Lin when beating vegetation. The collecting site, Hudiegu, is located in a tropical area in Wuzhi Shan of Hainan Province, with high temperatures, high humidity, and plentiful precipitation. Vegetation type is tropical evergreen broadleaved forest.</p></tp:treatment-sec><tp:treatment-sec sec-type="distribution" id="SECID0EYLAG"><title>Distribution</title><p><bold>(Fig. <xref ref-type="fig" rid="F11">37</xref>).</bold> China (Hainan); Vietnam; Thailand; Cambodia; Indonesia.</p></tp:treatment-sec><tp:treatment-sec sec-type="remarks" id="SECID0EFMAG"><title>Remarks.</title><p>This species is very similar to <italic><tp:taxon-name><tp:taxon-name-part taxon-name-part-type="genus" reg="Lilioceris">Lilioceris</tp:taxon-name-part><tp:taxon-name-part taxon-name-part-type="species" reg="gibba">gibba</tp:taxon-name-part></tp:taxon-name></italic> (Baly, 1861) (based on a syntype studied, <named-content xmlns:xlink="http://www.w3.org/1999/xlink" content-type="dwc:institutional_code" xlink:title="Natural History Museum, London" xlink:href="http://grbio.org/institution/natural-history-museum-london" xlink:type="simple">NHML</named-content>) but differs from the latter by antennomeres V–X being twice as wide as long (in <italic><tp:taxon-name><tp:taxon-name-part taxon-name-part-type="genus" reg="Lilioceris">L.</tp:taxon-name-part><tp:taxon-name-part taxon-name-part-type="species" reg="gibba">gibba</tp:taxon-name-part></tp:taxon-name></italic>, antennomeres V–X as wide as long). In addition, the pronotum and elytra are yellow in <italic><tp:taxon-name><tp:taxon-name-part taxon-name-part-type="genus" reg="Lilioceris">L.</tp:taxon-name-part><tp:taxon-name-part taxon-name-part-type="species" reg="dromedarius">dromedarius</tp:taxon-name-part></tp:taxon-name></italic> (dark brown in <italic><tp:taxon-name><tp:taxon-name-part taxon-name-part-type="genus" reg="Lilioceris">L.</tp:taxon-name-part><tp:taxon-name-part taxon-name-part-type="species" reg="gibba">gibba</tp:taxon-name-part></tp:taxon-name></italic>).</p><sec sec-type="﻿New records" id="SECID0EXNAG"><title>﻿New records</title></sec></tp:treatment-sec><tp:treatment-sec><!--Section generated to contain objects referenced in tp:taxon-treatment.--><fig id="F2" position="float" orientation="portrait"><object-id xmlns:xlink="http://www.w3.org/1999/xlink" content-type="doi" xlink:type="simple">10.3897/zookeys.1189.111064.figures5-8</object-id><object-id xmlns:xlink="http://www.w3.org/1999/xlink" content-type="arpha" xlink:type="simple">7928C872-8C4B-5FEC-8264-4AABC92D8AB4</object-id><label>Figures 5–8.</label><caption><p>Habitus of <italic><tp:taxon-name><tp:taxon-name-part taxon-name-part-type="genus" reg="Lilioceris">Lilioceris</tp:taxon-name-part></tp:taxon-name></italic> spp. <bold>5, 6</bold><italic><tp:taxon-name><tp:taxon-name-part taxon-name-part-type="genus" reg="Lilioceris">L.</tp:taxon-name-part><tp:taxon-name-part taxon-name-part-type="species" reg="zayuensis">zayuensis</tp:taxon-name-part></tp:taxon-name></italic>, holotype, Tibet <bold>7</bold><italic><tp:taxon-name><tp:taxon-name-part taxon-name-part-type="genus" reg="Lilioceris">L.</tp:taxon-name-part><tp:taxon-name-part taxon-name-part-type="species" reg="dromedarius">dromedarius</tp:taxon-name-part></tp:taxon-name></italic>, syntype, Thailand <bold>8</bold><italic><tp:taxon-name><tp:taxon-name-part taxon-name-part-type="genus" reg="Lilioceris">L.</tp:taxon-name-part><tp:taxon-name-part taxon-name-part-type="species" reg="dromedarius">dromedarius</tp:taxon-name-part></tp:taxon-name></italic>, specimen from Hainan. Scale bars: 5.0 mm.</p></caption><graphic xmlns:xlink="http://www.w3.org/1999/xlink" xlink:href="zookeys-1189-055_article-111064__-g002.jpg" position="float" orientation="portrait" xlink:type="simple" id="oo_966597.jpg"><uri content-type="original_file" xlink:type="simple">https://binary.pensoft.net/fig/966597</uri></graphic></fig><fig id="F9" position="float" orientation="portrait"><object-id xmlns:xlink="http://www.w3.org/1999/xlink" content-type="doi" xlink:type="simple">10.3897/zookeys.1189.111064.figures31-35</object-id><object-id xmlns:xlink="http://www.w3.org/1999/xlink" content-type="arpha" xlink:type="simple">51EEBF88-B57B-586C-BE83-F01C704AADFD</object-id><label>Figures 31–35.</label><caption><p>Female reproductive organs of five new records of <italic><tp:taxon-name><tp:taxon-name-part taxon-name-part-type="genus" reg="Lilioceris">Lilioceris</tp:taxon-name-part></tp:taxon-name></italic> species in China <bold>31</bold><italic><tp:taxon-name><tp:taxon-name-part taxon-name-part-type="genus" reg="Lilioceris">L.</tp:taxon-name-part><tp:taxon-name-part taxon-name-part-type="species" reg="dromedarius">dromedarius</tp:taxon-name-part></tp:taxon-name></italic>, China (Hainan: Wuzhi Shan) <bold>32</bold><italic><tp:taxon-name><tp:taxon-name-part taxon-name-part-type="genus" reg="Lilioceris">L.</tp:taxon-name-part><tp:taxon-name-part taxon-name-part-type="species" reg="pulchella">pulchella</tp:taxon-name-part></tp:taxon-name></italic>, China (Tibet: Mêdog) <bold>33</bold><italic><tp:taxon-name><tp:taxon-name-part taxon-name-part-type="genus" reg="Lilioceris">L.</tp:taxon-name-part><tp:taxon-name-part taxon-name-part-type="species" reg="semicostata">semicostata</tp:taxon-name-part></tp:taxon-name></italic>, China (Tibet: Mêdog) <bold>34</bold><italic><tp:taxon-name><tp:taxon-name-part taxon-name-part-type="genus" reg="Lilioceris">L.</tp:taxon-name-part><tp:taxon-name-part taxon-name-part-type="species" reg="nepalensis">nepalensis</tp:taxon-name-part></tp:taxon-name></italic>, China (Tibet: Dinggyê) <bold>35</bold><italic><tp:taxon-name><tp:taxon-name-part taxon-name-part-type="genus" reg="Lilioceris">L.</tp:taxon-name-part><tp:taxon-name-part taxon-name-part-type="species" reg="unicolor">unicolor</tp:taxon-name-part></tp:taxon-name></italic>, China (Yunnan: Yingjiang) <bold>A</bold> dorsal view <bold>B</bold> ventral view <bold>C</bold> spermatheca. Scale bars: 0.5 mm (<bold>A–C</bold>).</p></caption><graphic xmlns:xlink="http://www.w3.org/1999/xlink" xlink:href="zookeys-1189-055_article-111064__-g009.jpg" position="float" orientation="portrait" xlink:type="simple" id="oo_966604.jpg"><uri content-type="original_file" xlink:type="simple">https://binary.pensoft.net/fig/966604</uri></graphic></fig><fig id="F11" position="float" orientation="portrait"><object-id xmlns:xlink="http://www.w3.org/1999/xlink" content-type="doi" xlink:type="simple">10.3897/zookeys.1189.111064.figure37</object-id><object-id xmlns:xlink="http://www.w3.org/1999/xlink" content-type="arpha" xlink:type="simple">E435142B-9B72-5006-9E11-6C63E764AC16</object-id><label>Figure 37.</label><caption><p>Collecting sites of five new records of <italic><tp:taxon-name><tp:taxon-name-part taxon-name-part-type="genus" reg="Lilioceris">Lilioceris</tp:taxon-name-part></tp:taxon-name></italic> species in China (distributions outside China are not marked here because of the lack of precise locality data).</p></caption><graphic xmlns:xlink="http://www.w3.org/1999/xlink" xlink:href="zookeys-1189-055_article-111064__-g011.jpg" position="float" orientation="portrait" xlink:type="simple" id="oo_966606.jpg"><uri content-type="original_file" xlink:type="simple">https://binary.pensoft.net/fig/966606</uri></graphic></fig></tp:treatment-sec><ref-list><ref id="B14"><mixed-citation xmlns:xlink="http://www.w3.org/1999/xlink" xlink:type="simple"><person-group><name name-style="western"><surname>Monrós</surname><given-names>F</given-names></name></person-group> (<year>1960</year>) <article-title>Los géneros de <tp:taxon-name><tp:taxon-name-part taxon-name-part-type="family">Chrysomelidae</tp:taxon-name-part></tp:taxon-name> (<tp:taxon-name><tp:taxon-name-part taxon-name-part-type="family">Chrysomelidae</tp:taxon-name-part></tp:taxon-name>).</article-title><source>Opera Lilloana (Tucumán)</source><volume>3</volume>: <fpage>1</fpage>–<lpage>337</lpage>. [3 pls.]</mixed-citation></ref><ref id="B10"><mixed-citation xmlns:xlink="http://www.w3.org/1999/xlink" xlink:type="simple"><person-group><name name-style="western"><surname>Kimoto</surname><given-names>S</given-names></name><name name-style="western"><surname>Gressitt</surname><given-names>J</given-names></name></person-group> (<year>1979</year>) <tp:taxon-name><tp:taxon-name-part taxon-name-part-type="family">Chrysomelidae</tp:taxon-name-part></tp:taxon-name> (<tp:taxon-name><tp:taxon-name-part taxon-name-part-type="order">Coleoptera</tp:taxon-name-part></tp:taxon-name>) of Thailand, Cambodia, Laos and Vietnam. I. <tp:taxon-name><tp:taxon-name-part taxon-name-part-type="subfamily">Sagrinae</tp:taxon-name-part></tp:taxon-name>, <tp:taxon-name><tp:taxon-name-part taxon-name-part-type="subfamily">Donaciinae</tp:taxon-name-part></tp:taxon-name>, <tp:taxon-name><tp:taxon-name-part taxon-name-part-type="subfamily">Zeugophorinae</tp:taxon-name-part></tp:taxon-name>, <tp:taxon-name><tp:taxon-name-part taxon-name-part-type="subfamily">Megalopodinae</tp:taxon-name-part></tp:taxon-name> and <tp:taxon-name><tp:taxon-name-part taxon-name-part-type="subfamily">Criocerinae</tp:taxon-name-part></tp:taxon-name>. Pacific Insects, Honolulu 20(2/3): 191–256.</mixed-citation></ref></ref-list></tp:taxon-treatment>
