# Supplementary material for: ﻿Three new species and five new records within the genus Lilioceris (Coleoptera, Chrysomelidae, Criocerinae) from China
Source: Zookeys. 2024 Jan 12;1189:55–81. doi: 10.3897/zookeys.1189.111064 (PMC10836596; doi:10.3897/zookeys.1189.111064)
Supplement: XML Treatment for Lilioceris pulchella [file zookeys.1189.111064-treatment5.xml]

<!DOCTYPE tp:taxon-treatment
  PUBLIC "-//TaxonX//DTD Taxonomic Treatment Publishing DTD v0 20100105//EN" "tax-treatment-NSO.dtd">
<tp:taxon-treatment xmlns:tp="http://www.plazi.org/taxpub"><tp:treatment-meta><kwd-group><label>Taxon classification</label><kwd>
              <named-content content-type="kingdom">Animalia</named-content>
            </kwd><kwd>
              <named-content content-type="order">Coleoptera</named-content>
            </kwd><kwd>
              <named-content content-type="family">Chrysomelidae</named-content>
            </kwd></kwd-group><mixed-citation publication-type="journal"><person-group><name><surname>Xu</surname><given-names>Yuan</given-names></name><name><surname>Liang</surname><given-names>Hongbin</given-names></name></person-group><article-title>﻿Three new species and five new records within the genus <italic><tp:taxon-name><tp:taxon-name-part taxon-name-part-type="genus" reg="Lilioceris">Lilioceris</tp:taxon-name-part></tp:taxon-name></italic> (<tp:taxon-name><tp:taxon-name-part taxon-name-part-type="order">Coleoptera</tp:taxon-name-part></tp:taxon-name>, <tp:taxon-name><tp:taxon-name-part taxon-name-part-type="family">Chrysomelidae</tp:taxon-name-part></tp:taxon-name>, <tp:taxon-name><tp:taxon-name-part taxon-name-part-type="subfamily">Criocerinae</tp:taxon-name-part></tp:taxon-name>) from China</article-title><source>Zookeys</source><day>12</day><month>01</month><year>2024</year><volume>1189</volume><fpage>55</fpage><lpage>81</lpage><pub-id pub-id-type="doi">10.3897/zookeys.1189.111064</pub-id></mixed-citation></tp:treatment-meta><tp:nomenclature><label>﻿</label><tp:taxon-name>
            <object-id xmlns:xlink="http://www.w3.org/1999/xlink" content-type="arpha" xlink:type="simple">79A2BD63-F894-58F1-AE98-87892A8133C3</object-id>
            <tp:taxon-name-part taxon-name-part-type="genus" reg="Lilioceris">Lilioceris</tp:taxon-name-part>
            <tp:taxon-name-part taxon-name-part-type="species" reg="pulchella">pulchella</tp:taxon-name-part>
          </tp:taxon-name><tp:taxon-authority>(Baly, 1859)</tp:taxon-authority><xref ref-type="fig" rid="F3">Figs 9</xref><xref ref-type="fig" rid="F3">, 10</xref><xref ref-type="fig" rid="F9">, 32A–C</xref><xref ref-type="fig" rid="F11">, 37</xref><tp:nomenclature-citation-list><tp:nomenclature-citation><tp:taxon-name>
                <tp:taxon-name-part taxon-name-part-type="genus" reg="Crioceris">Crioceris</tp:taxon-name-part>
                <tp:taxon-name-part taxon-name-part-type="species" reg="pulchella">pulchella</tp:taxon-name-part>
              </tp:taxon-name><comment>Baly, 1859: 152 (India, syntype).</comment></tp:nomenclature-citation><tp:nomenclature-citation><tp:taxon-name>
                <tp:taxon-name-part taxon-name-part-type="genus" reg="Lilioceris">Lilioceris</tp:taxon-name-part>
                <tp:taxon-name-part taxon-name-part-type="species" reg="pulchella">pulchella</tp:taxon-name-part>
              </tp:taxon-name><comment>: <xref ref-type="bibr" rid="B14">Monrós 1960</xref>: 171.</comment></tp:nomenclature-citation></tp:nomenclature-citation-list></tp:nomenclature><tp:treatment-sec sec-type="type material" id="SECID0EOQAG"><title>Type material examined.</title><p>1 <bold><italic>syntype</italic></bold> of <italic><tp:taxon-name><tp:taxon-name-part taxon-name-part-type="genus" reg="Lilioceris">Lilioceris</tp:taxon-name-part><tp:taxon-name-part taxon-name-part-type="species" reg="pulchella">pulchella</tp:taxon-name-part></tp:taxon-name></italic> (<named-content xmlns:xlink="http://www.w3.org/1999/xlink" content-type="dwc:institutional_code" xlink:title="Natural History Museum, London" xlink:href="http://grbio.org/institution/natural-history-museum-london" xlink:type="simple">NHML</named-content>, photo), Type / Baly Coll. / <italic><tp:taxon-name><tp:taxon-name-part taxon-name-part-type="genus" reg="Crioceris">Crioceris</tp:taxon-name-part><tp:taxon-name-part taxon-name-part-type="species" reg="pulchella">pulchella</tp:taxon-name-part></tp:taxon-name></italic> Baly, India (Type) / BMNH(E) 1343669.</p></tp:treatment-sec><tp:treatment-sec sec-type="material" id="SECID0ENRAG"><title>Other material examined.</title><p>1 specimen. <bold>Tibet</bold>: 1♀, Hanmi–Lage, 2005.08.28, Dakang Zhou coll. (<named-content xmlns:xlink="http://www.w3.org/1999/xlink" content-type="dwc:institutional_code" xlink:title="National Zoological Museum, Institute of Zoology, Chinese Academy of Sciences" xlink:href="http://grbio.org/institution/institute-zoology-chinese-academy-sciences" xlink:type="simple">IZCAS</named-content>).</p></tp:treatment-sec><tp:treatment-sec sec-type="diagnosis" id="SECID0EZRAG"><title>Diagnosis.</title><p>Antennae ~ 1/3 as long as body, antennomeres V–X cylindrical. Pronotum with distinct posterior transverse impression, pronotal disc with two rows of fine punctures in middle, scutellum pubescent. Elytral punctures fine, diminishing posteriorly, but not absent. Lateral side of metasternite with long narrow strip of pubescence.</p></tp:treatment-sec><tp:treatment-sec sec-type="redescription" id="SECID0E5RAG"><title>Redescription.</title><p><abbrev xmlns:xlink="http://www.w3.org/1999/xlink" xlink:title="Body length" id="ABBRID0EESAG" xlink:type="simple">BL</abbrev> = 11.0 mm, <abbrev xmlns:xlink="http://www.w3.org/1999/xlink" xlink:title="body width" id="ABBRID0EISAG" xlink:type="simple">BW</abbrev> = 5.0 mm. Antennae, head, pronotum, scutellum, prosternum, mesosternum, legs, and half of first abdominal sternite black, with blue metallic luster, elytra and remainder of abdominal sternite brownish red.</p><p><bold><italic>Head</italic></bold> (Figs <xref ref-type="fig" rid="F3">9</xref>, <xref ref-type="fig" rid="F3">10</xref>). Vertex with deep groove in middle, sparsely punctate and pubescent in lateral area; frontoclypeal area triangular, lateral side of disc with sparse punctures and pubescence; labrum transverse, middle of anterior margin concave, disc with sparse punctures and pubescence; antennae nearly 3/5 length of body, antennomeres I–IV nearly globular, antennomere II shortest, antennomeres V–XI cylindrical, 3 times as long as wide.</p><fig id="F3" position="float" orientation="portrait"><object-id xmlns:xlink="http://www.w3.org/1999/xlink" content-type="doi" xlink:type="simple">10.3897/zookeys.1189.111064.figures9-12</object-id><object-id xmlns:xlink="http://www.w3.org/1999/xlink" content-type="arpha" xlink:type="simple">8BF18981-3AC4-5E97-B7C1-4849072A939B</object-id><label>Figures 9–12.</label><caption><p>Habitus of <italic><tp:taxon-name><tp:taxon-name-part taxon-name-part-type="genus" reg="Lilioceris">Lilioceris</tp:taxon-name-part></tp:taxon-name></italic> spp. photographed by HBL <bold>9, 10</bold><italic><tp:taxon-name><tp:taxon-name-part taxon-name-part-type="genus" reg="Lilioceris">L.</tp:taxon-name-part><tp:taxon-name-part taxon-name-part-type="species" reg="pulchella">pulchella</tp:taxon-name-part></tp:taxon-name></italic>, type, India <bold>11, 12</bold><italic><tp:taxon-name><tp:taxon-name-part taxon-name-part-type="genus" reg="Lilioceris">L.</tp:taxon-name-part><tp:taxon-name-part taxon-name-part-type="species" reg="semicostata">semicostata</tp:taxon-name-part></tp:taxon-name></italic>, type, India (Manipur). Scale bars: 5.0 mm.</p></caption><graphic xmlns:xlink="http://www.w3.org/1999/xlink" xlink:href="zookeys-1189-055_article-111064__-g003.jpg" position="float" orientation="portrait" xlink:type="simple" id="oo_966598.jpg"><uri content-type="original_file" xlink:type="simple">https://binary.pensoft.net/fig/966598</uri></graphic></fig><p><bold><italic>Pronotum</italic></bold> (Figs <xref ref-type="fig" rid="F3">9</xref>, <xref ref-type="fig" rid="F3">10</xref>). Anterior angle protruding, posterior angle not protruding; sides constricted in middle; anterior and posterior transverse impression distinct; disc with irregular fine punctures in middle; scutellum triangular and densely pubescent.</p><p><bold><italic>Elytra</italic></bold> (Figs <xref ref-type="fig" rid="F3">9</xref>, <xref ref-type="fig" rid="F3">10</xref>). Humeri protruding, humeral groove distinct, basal impression indistinct; striae with fine punctures, diminishing posteriorly and absent at end, intervals smooth; epipleura raised, with row of fine punctures.</p><p><bold><italic>Mesosternum</italic></bold> pubescent; apical portion of mesosternal process narrow and flat, obliquely pointed, not horizontally connected with metasternum. Lateral side of metasternite with a long narrow strip of pubescence extending from the lateroposterior corner to anterior margin. Metepisternum densely pubescent.</p><p><bold><italic>Abdominal sternites</italic>.</bold> Lateral transverse impressions indistinct on sternites I–IV. Lateral side of sternite I–IV with densely pubescent, other areas with sparse pubescence and punctures.</p><p><bold><italic>Legs</italic>.</bold> Femora with dense pubescence in dorsal surface, with sparse pubescence on ventral surface, middle area widened. Claws distinctly asymmetrical, outer one is longer than inner one.</p><p><bold><italic>Male genitalia</italic>.</bold> Unknown.</p><p><bold><italic>Female reproductive organs</italic></bold> (Fig. <xref ref-type="fig" rid="F9">32A–C</xref>). Tergites VIII and IX, sternites VIII and IX sclerotized, posterior areas of tergite VIII and sternite VIII with pubescence and apodemes, spiculum gastrale X-shaped and short; ovipositor with dense pubescence, distal part of ovipositor cylindrical, short, and with protuberance; spermatheca simple and folded.</p></tp:treatment-sec><tp:treatment-sec sec-type="distribution" id="SECID0EOWAG"><title>Distribution</title><p><bold>(Fig. <xref ref-type="fig" rid="F11">37</xref>).</bold> China (Tibet); India.</p></tp:treatment-sec><tp:treatment-sec sec-type="host" id="SECID0E2WAG"><title>Host plant and habitat.</title><p>A host plant is unknown. This species was collected in an environment between Hanmi and Lage according to the collector. Hanmi and Lage are two small courier stations on an old trail from Doxong La pass to Baibung town in Mêdog County, at altitudes of 2000–3000 m. They are located in a subtropical area, with a primary forest composed of large trees, woody vines and many shrubs.</p></tp:treatment-sec><tp:treatment-sec sec-type="remarks" id="SECID0EAXAG"><title>Remarks.</title><p>A single specimen found in <named-content xmlns:xlink="http://www.w3.org/1999/xlink" content-type="dwc:institutional_code" xlink:title="National Zoological Museum, Institute of Zoology, Chinese Academy of Sciences" xlink:href="http://grbio.org/institution/institute-zoology-chinese-academy-sciences" xlink:type="simple">IZCAS</named-content> was collected by Mr Dakang Zhou with a sweeping net in 2005. In recent years, we have surveyed Hanmi, Mêdog several times, but no more specimens have been found.</p></tp:treatment-sec><tp:treatment-sec><!--Section generated to contain objects referenced in tp:taxon-treatment.--><fig id="F9" position="float" orientation="portrait"><object-id xmlns:xlink="http://www.w3.org/1999/xlink" content-type="doi" xlink:type="simple">10.3897/zookeys.1189.111064.figures31-35</object-id><object-id xmlns:xlink="http://www.w3.org/1999/xlink" content-type="arpha" xlink:type="simple">51EEBF88-B57B-586C-BE83-F01C704AADFD</object-id><label>Figures 31–35.</label><caption><p>Female reproductive organs of five new records of <italic><tp:taxon-name><tp:taxon-name-part taxon-name-part-type="genus" reg="Lilioceris">Lilioceris</tp:taxon-name-part></tp:taxon-name></italic> species in China <bold>31</bold><italic><tp:taxon-name><tp:taxon-name-part taxon-name-part-type="genus" reg="Lilioceris">L.</tp:taxon-name-part><tp:taxon-name-part taxon-name-part-type="species" reg="dromedarius">dromedarius</tp:taxon-name-part></tp:taxon-name></italic>, China (Hainan: Wuzhi Shan) <bold>32</bold><italic><tp:taxon-name><tp:taxon-name-part taxon-name-part-type="genus" reg="Lilioceris">L.</tp:taxon-name-part><tp:taxon-name-part taxon-name-part-type="species" reg="pulchella">pulchella</tp:taxon-name-part></tp:taxon-name></italic>, China (Tibet: Mêdog) <bold>33</bold><italic><tp:taxon-name><tp:taxon-name-part taxon-name-part-type="genus" reg="Lilioceris">L.</tp:taxon-name-part><tp:taxon-name-part taxon-name-part-type="species" reg="semicostata">semicostata</tp:taxon-name-part></tp:taxon-name></italic>, China (Tibet: Mêdog) <bold>34</bold><italic><tp:taxon-name><tp:taxon-name-part taxon-name-part-type="genus" reg="Lilioceris">L.</tp:taxon-name-part><tp:taxon-name-part taxon-name-part-type="species" reg="nepalensis">nepalensis</tp:taxon-name-part></tp:taxon-name></italic>, China (Tibet: Dinggyê) <bold>35</bold><italic><tp:taxon-name><tp:taxon-name-part taxon-name-part-type="genus" reg="Lilioceris">L.</tp:taxon-name-part><tp:taxon-name-part taxon-name-part-type="species" reg="unicolor">unicolor</tp:taxon-name-part></tp:taxon-name></italic>, China (Yunnan: Yingjiang) <bold>A</bold> dorsal view <bold>B</bold> ventral view <bold>C</bold> spermatheca. Scale bars: 0.5 mm (<bold>A–C</bold>).</p></caption><graphic xmlns:xlink="http://www.w3.org/1999/xlink" xlink:href="zookeys-1189-055_article-111064__-g009.jpg" position="float" orientation="portrait" xlink:type="simple" id="oo_966604.jpg"><uri content-type="original_file" xlink:type="simple">https://binary.pensoft.net/fig/966604</uri></graphic></fig><fig id="F11" position="float" orientation="portrait"><object-id xmlns:xlink="http://www.w3.org/1999/xlink" content-type="doi" xlink:type="simple">10.3897/zookeys.1189.111064.figure37</object-id><object-id xmlns:xlink="http://www.w3.org/1999/xlink" content-type="arpha" xlink:type="simple">E435142B-9B72-5006-9E11-6C63E764AC16</object-id><label>Figure 37.</label><caption><p>Collecting sites of five new records of <italic><tp:taxon-name><tp:taxon-name-part taxon-name-part-type="genus" reg="Lilioceris">Lilioceris</tp:taxon-name-part></tp:taxon-name></italic> species in China (distributions outside China are not marked here because of the lack of precise locality data).</p></caption><graphic xmlns:xlink="http://www.w3.org/1999/xlink" xlink:href="zookeys-1189-055_article-111064__-g011.jpg" position="float" orientation="portrait" xlink:type="simple" id="oo_966606.jpg"><uri content-type="original_file" xlink:type="simple">https://binary.pensoft.net/fig/966606</uri></graphic></fig></tp:treatment-sec><ref-list><ref id="B14"><mixed-citation xmlns:xlink="http://www.w3.org/1999/xlink" xlink:type="simple"><person-group><name name-style="western"><surname>Monrós</surname><given-names>F</given-names></name></person-group> (<year>1960</year>) <article-title>Los géneros de <tp:taxon-name><tp:taxon-name-part taxon-name-part-type="family">Chrysomelidae</tp:taxon-name-part></tp:taxon-name> (<tp:taxon-name><tp:taxon-name-part taxon-name-part-type="family">Chrysomelidae</tp:taxon-name-part></tp:taxon-name>).</article-title><source>Opera Lilloana (Tucumán)</source><volume>3</volume>: <fpage>1</fpage>–<lpage>337</lpage>. [3 pls.]</mixed-citation></ref></ref-list></tp:taxon-treatment>
