# Supplementary material for: ﻿Three new species and five new records within the genus Lilioceris (Coleoptera, Chrysomelidae, Criocerinae) from China
Source: Zookeys. 2024 Jan 12;1189:55–81. doi: 10.3897/zookeys.1189.111064 (PMC10836596; doi:10.3897/zookeys.1189.111064)
Supplement: XML Treatment for Lilioceris semicostata [file zookeys.1189.111064-treatment6.xml]

<!DOCTYPE tp:taxon-treatment
  PUBLIC "-//TaxonX//DTD Taxonomic Treatment Publishing DTD v0 20100105//EN" "tax-treatment-NSO.dtd">
<tp:taxon-treatment xmlns:tp="http://www.plazi.org/taxpub"><tp:treatment-meta><kwd-group><label>Taxon classification</label><kwd>
              <named-content content-type="kingdom">Animalia</named-content>
            </kwd><kwd>
              <named-content content-type="order">Coleoptera</named-content>
            </kwd><kwd>
              <named-content content-type="family">Chrysomelidae</named-content>
            </kwd></kwd-group><mixed-citation publication-type="journal"><person-group><name><surname>Xu</surname><given-names>Yuan</given-names></name><name><surname>Liang</surname><given-names>Hongbin</given-names></name></person-group><article-title>﻿Three new species and five new records within the genus <italic><tp:taxon-name><tp:taxon-name-part taxon-name-part-type="genus" reg="Lilioceris">Lilioceris</tp:taxon-name-part></tp:taxon-name></italic> (<tp:taxon-name><tp:taxon-name-part taxon-name-part-type="order">Coleoptera</tp:taxon-name-part></tp:taxon-name>, <tp:taxon-name><tp:taxon-name-part taxon-name-part-type="family">Chrysomelidae</tp:taxon-name-part></tp:taxon-name>, <tp:taxon-name><tp:taxon-name-part taxon-name-part-type="subfamily">Criocerinae</tp:taxon-name-part></tp:taxon-name>) from China</article-title><source>Zookeys</source><day>12</day><month>01</month><year>2024</year><volume>1189</volume><fpage>55</fpage><lpage>81</lpage><pub-id pub-id-type="doi">10.3897/zookeys.1189.111064</pub-id></mixed-citation></tp:treatment-meta><tp:nomenclature><label>﻿</label><tp:taxon-name>
            <object-id xmlns:xlink="http://www.w3.org/1999/xlink" content-type="arpha" xlink:type="simple">89617BD4-0B68-5249-9E16-DCA17BF5370F</object-id>
            <tp:taxon-name-part taxon-name-part-type="genus" reg="Lilioceris">Lilioceris</tp:taxon-name-part>
            <tp:taxon-name-part taxon-name-part-type="species" reg="semicostata">semicostata</tp:taxon-name-part>
          </tp:taxon-name><tp:taxon-authority>(Jacoby, 1908)</tp:taxon-authority><xref ref-type="fig" rid="F3">Figs 11</xref><xref ref-type="fig" rid="F3">, 12</xref><xref ref-type="fig" rid="F7">, 25A–D</xref><xref ref-type="fig" rid="F9">, 33A–C</xref><xref ref-type="fig" rid="F11">, 37</xref><tp:nomenclature-citation-list><tp:nomenclature-citation><tp:taxon-name>
                <tp:taxon-name-part taxon-name-part-type="genus" reg="Crioceris">Crioceris</tp:taxon-name-part>
                <tp:taxon-name-part taxon-name-part-type="species" reg="semicostata">semicostata</tp:taxon-name-part>
              </tp:taxon-name><comment>Jacoby, 1908: 77 (India: Manipur, syntype).</comment></tp:nomenclature-citation><tp:nomenclature-citation><tp:taxon-name>
                <tp:taxon-name-part taxon-name-part-type="genus" reg="Lilioceris">Lilioceris</tp:taxon-name-part>
                <tp:taxon-name-part taxon-name-part-type="species" reg="semicostata">semicostata</tp:taxon-name-part>
              </tp:taxon-name><comment>: <xref ref-type="bibr" rid="B14">Monrós 1960</xref>: 179.</comment></tp:nomenclature-citation></tp:nomenclature-citation-list></tp:nomenclature><tp:treatment-sec sec-type="type material" id="SECID0EB1AG"><title>Type material examined.</title><p>1 <bold><italic>syntype</italic></bold> of <italic><tp:taxon-name><tp:taxon-name-part taxon-name-part-type="genus" reg="Lilioceris">Lilioceris</tp:taxon-name-part><tp:taxon-name-part taxon-name-part-type="species" reg="semicostata">semicostata</tp:taxon-name-part></tp:taxon-name></italic> (<named-content xmlns:xlink="http://www.w3.org/1999/xlink" content-type="dwc:institutional_code" xlink:title="Natural History Museum, London" xlink:href="http://grbio.org/institution/natural-history-museum-london" xlink:type="simple">NHML</named-content>, photo), Type /63836 /Doherty / India Or. Manipuria / Frey Coll., 1905.100. / <italic><tp:taxon-name><tp:taxon-name-part taxon-name-part-type="genus" reg="Crioceris">Crioceris</tp:taxon-name-part><tp:taxon-name-part taxon-name-part-type="species" reg="semicostata">semicostata</tp:taxon-name-part></tp:taxon-name></italic>, Type, Jac / BMNH(E)1343000.</p></tp:treatment-sec><tp:treatment-sec sec-type="material" id="SECID0EA2AG"><title>Other material examined.</title><p>2 specimens. <bold>Tibet</bold>: 1♀, Mêdog, Baibung Town, Hanmi / <named-content xmlns:xlink="http://www.w3.org/1999/xlink" content-type="dwc:verbatimCoordinates" xlink:type="simple"><named-content content-type="geo-json" specific-use="{&#34;type&#34;:&#34;Point&#34;,&#34;coordinates&#34;:[95.127280,29.367390]}" id="NCID0EL2AG" xlink:type="simple">29.36739°N, 95.12728°E</named-content></named-content>, 2123 m, 2011.07.24 / Ye Liu coll. (<named-content xmlns:xlink="http://www.w3.org/1999/xlink" content-type="dwc:institutional_code" xlink:title="National Zoological Museum, Institute of Zoology, Chinese Academy of Sciences" xlink:href="http://grbio.org/institution/institute-zoology-chinese-academy-sciences" xlink:type="simple">IZCAS</named-content>); 1♂, China, Tibet, Mêdog, Baibung, Hanmi / host unknown / <named-content xmlns:xlink="http://www.w3.org/1999/xlink" content-type="dwc:verbatimCoordinates" xlink:type="simple"><named-content content-type="geo-json" specific-use="{&#34;type&#34;:&#34;Point&#34;,&#34;coordinates&#34;:[95.127700,29.366400]}" id="NCID0EX2AG" xlink:type="simple">29.3664°N, 95.1277°E</named-content></named-content>, 2120 m, 2011.07.26 / Xiaodong Yang coll. (<named-content xmlns:xlink="http://www.w3.org/1999/xlink" content-type="dwc:institutional_code" xlink:title="National Zoological Museum, Institute of Zoology, Chinese Academy of Sciences" xlink:href="http://grbio.org/institution/institute-zoology-chinese-academy-sciences" xlink:type="simple">IZCAS</named-content>).</p></tp:treatment-sec><tp:treatment-sec sec-type="diagnosis" id="SECID0EA3AG"><title>Diagnosis.</title><p>Antennae nearly as long as body, antennomeres V–X cylindrical. Pronotum with distinct posterior transverse impression, pronotal disc almost smooth, scutellum pubescent. Elytral punctures diminishing posteriorly, but not absent. Metasternite with scattered and sparse pubescence.</p></tp:treatment-sec><tp:treatment-sec sec-type="redescription" id="SECID0EF3AG"><title>Redescription.</title><p><abbrev xmlns:xlink="http://www.w3.org/1999/xlink" xlink:title="Body length" id="ABBRID0EL3AG" xlink:type="simple">BL</abbrev> = 12.0–15.0 mm, <abbrev xmlns:xlink="http://www.w3.org/1999/xlink" xlink:title="body width" id="ABBRID0EP3AG" xlink:type="simple">BW</abbrev> = 4.0–6.0 mm. Elytra yellow, rest of body black and with blue metallic luster.</p><p><bold><italic>Head</italic></bold> (Figs <xref ref-type="fig" rid="F3">11</xref>, <xref ref-type="fig" rid="F3">12</xref>). Vertex raised, with deep groove in middle, sparsely punctate and pubescent in lateral area; frontoclypeal area triangular, lateral side of disc with sparse punctures and pubescence; labrum transverse, middle of anterior margin concave, disc with sparse punctures and long pubescence; antennae nearly as long as body length, antennomeres I–III nearly globular, antennomere II shortest, antennomeres IV–XI cylindrical, 3 times as long as wide.</p><p><bold><italic>Pronotum</italic></bold> (Figs <xref ref-type="fig" rid="F3">11</xref>, <xref ref-type="fig" rid="F3">12</xref>). Anterior angle protruding, posterior angle not protruding; sides slightly constricted in middle; posterior transverse impression distinct, disc almost smooth; scutellum triangular and smooth.</p><p><bold><italic>Elytra</italic></bold> (Figs <xref ref-type="fig" rid="F3">11</xref>, <xref ref-type="fig" rid="F3">12</xref>). Humeri protruding, humeral groove distinct, basal impression indistinct; striae with fine punctures, punctures diminishing posteriorly but not absent, intervals smooth; epipleura raised, with row of fine punctures.</p><p><bold><italic>Mesosternum</italic></bold> pubescent; apical portion of mesosternal process narrow and flat, obliquely pointed, not horizontally connected with metasternum. Metasternite with scattered and sparse pubescence. Metepisternum sparsely pubescent.</p><p><bold><italic>Abdominal sternites</italic>.</bold> Lateral transverse impressions indistinct on sternites I–IV. Lateral sides of sternites I–IV with denser pubescence, other areas with sparse or scattered pubescence.</p><p><bold><italic>Legs</italic>.</bold> Femora with dense pubescence on dorsal surface, with sparse pubescence on ventral surface, middle area widened. Claws distinctly asymmetrical, outer one longer than inner one.</p><p><bold><italic>Male genitalia</italic></bold> (Fig. <xref ref-type="fig" rid="F7">25A–D</xref>). Apical foramen occupying 1/5 length of median lobe (Fig. <xref ref-type="fig" rid="F7">25A</xref>); apex truncated (Fig. <xref ref-type="fig" rid="F7">25B</xref>); tegmen Y-shaped, basal piece of tegmen triangular and broad, lateral lobes slightly sclerotized and combined with second connecting membrane; internal sac with distinct dorsal, median and ventral sclerites, posterior part of dorsal sclerite in dorsal view widen, ventral sclerite short and flat, median sclerite distinct (Fig. <xref ref-type="fig" rid="F7">25C, D</xref>).</p><p><bold><italic>Female reproductive organs</italic></bold> (Fig. <xref ref-type="fig" rid="F9">33A–C</xref>). Tergites VIII and IX, sternites VIII and IX sclerotized, posterior areas of tergite VIII and sternite VIII with pubescence and apodemes, spiculum gastrale X-shaped and long; ovipositor with dense pubescence, distal part of ovipositor cylindrical, short and with protuberance; spermatheca simple and curved.</p></tp:treatment-sec><tp:treatment-sec sec-type="distribution" id="SECID0EX6AG"><title>Distribution</title><p><bold>(Fig. <xref ref-type="fig" rid="F11">37</xref>).</bold> China (Tibet); India.</p></tp:treatment-sec><tp:treatment-sec sec-type="host" id="SECID0EEABG"><title>Host plant and habitat.</title><p>Host plant is unknown. Specimens of this species in <named-content xmlns:xlink="http://www.w3.org/1999/xlink" content-type="dwc:institutional_code" xlink:title="National Zoological Museum, Institute of Zoology, Chinese Academy of Sciences" xlink:href="http://grbio.org/institution/institute-zoology-chinese-academy-sciences" xlink:type="simple">IZCAS</named-content> were collected in Hanmi by Ye Liu and Xiaodong Yang when sweeping the vegetation canopy. Hami is located in the subtropical area of Mêdog, with primary forest composed of large trees, woody vines and many shrubs.</p></tp:treatment-sec><tp:treatment-sec sec-type="remarks" id="SECID0EOABG"><title>Remarks.</title><p>This species is very similar to <italic><tp:taxon-name><tp:taxon-name-part taxon-name-part-type="genus" reg="Lilioceris">Lilioceris</tp:taxon-name-part><tp:taxon-name-part taxon-name-part-type="species" reg="flavipennis">flavipennis</tp:taxon-name-part></tp:taxon-name></italic> (Baly, 1859) (based on a syntype studied, <named-content xmlns:xlink="http://www.w3.org/1999/xlink" content-type="dwc:institutional_code" xlink:title="Natural History Museum, London" xlink:href="http://grbio.org/institution/natural-history-museum-london" xlink:type="simple">NHML</named-content>), but differs from the latter by the pronotum being slightly constricted in middle, anterior and posterior angles not protruding; elytral striae regular. In <italic><tp:taxon-name><tp:taxon-name-part taxon-name-part-type="genus" reg="Lilioceris">L.</tp:taxon-name-part><tp:taxon-name-part taxon-name-part-type="species" reg="flavipennis">flavipennis</tp:taxon-name-part></tp:taxon-name></italic>, pronotum is strongly constricted in middle, anterior and posterior angles are strongly protruding; elytral striae are irregular.</p></tp:treatment-sec><tp:treatment-sec><!--Section generated to contain objects referenced in tp:taxon-treatment.--><fig id="F3" position="float" orientation="portrait"><object-id xmlns:xlink="http://www.w3.org/1999/xlink" content-type="doi" xlink:type="simple">10.3897/zookeys.1189.111064.figures9-12</object-id><object-id xmlns:xlink="http://www.w3.org/1999/xlink" content-type="arpha" xlink:type="simple">8BF18981-3AC4-5E97-B7C1-4849072A939B</object-id><label>Figures 9–12.</label><caption><p>Habitus of <italic><tp:taxon-name><tp:taxon-name-part taxon-name-part-type="genus" reg="Lilioceris">Lilioceris</tp:taxon-name-part></tp:taxon-name></italic> spp. photographed by HBL <bold>9, 10</bold><italic><tp:taxon-name><tp:taxon-name-part taxon-name-part-type="genus" reg="Lilioceris">L.</tp:taxon-name-part><tp:taxon-name-part taxon-name-part-type="species" reg="pulchella">pulchella</tp:taxon-name-part></tp:taxon-name></italic>, type, India <bold>11, 12</bold><italic><tp:taxon-name><tp:taxon-name-part taxon-name-part-type="genus" reg="Lilioceris">L.</tp:taxon-name-part><tp:taxon-name-part taxon-name-part-type="species" reg="semicostata">semicostata</tp:taxon-name-part></tp:taxon-name></italic>, type, India (Manipur). Scale bars: 5.0 mm.</p></caption><graphic xmlns:xlink="http://www.w3.org/1999/xlink" xlink:href="zookeys-1189-055_article-111064__-g003.jpg" position="float" orientation="portrait" xlink:type="simple" id="oo_966598.jpg"><uri content-type="original_file" xlink:type="simple">https://binary.pensoft.net/fig/966598</uri></graphic></fig><fig id="F7" position="float" orientation="portrait"><object-id xmlns:xlink="http://www.w3.org/1999/xlink" content-type="doi" xlink:type="simple">10.3897/zookeys.1189.111064.figures25-27</object-id><object-id xmlns:xlink="http://www.w3.org/1999/xlink" content-type="arpha" xlink:type="simple">823F603D-8D83-5E41-8ED2-FD138D806502</object-id><label>Figures 25–27.</label><caption><p>Male genitalia of new records of <italic><tp:taxon-name><tp:taxon-name-part taxon-name-part-type="genus" reg="Lilioceris">Lilioceris</tp:taxon-name-part></tp:taxon-name></italic> species in China <bold>25</bold><italic><tp:taxon-name><tp:taxon-name-part taxon-name-part-type="genus" reg="Lilioceris">L.</tp:taxon-name-part><tp:taxon-name-part taxon-name-part-type="species" reg="semicostata">semicostata</tp:taxon-name-part></tp:taxon-name></italic>, China (Tibet: Mêdog) <bold>26</bold><italic><tp:taxon-name><tp:taxon-name-part taxon-name-part-type="genus" reg="Lilioceris">L.</tp:taxon-name-part><tp:taxon-name-part taxon-name-part-type="species" reg="unicolor">unicolor</tp:taxon-name-part></tp:taxon-name></italic>, China (Yunnan: Longchuan) <bold>27</bold><italic><tp:taxon-name><tp:taxon-name-part taxon-name-part-type="genus" reg="Lilioceris">L.</tp:taxon-name-part><tp:taxon-name-part taxon-name-part-type="species" reg="nepalensis">nepalensis</tp:taxon-name-part></tp:taxon-name></italic>, China (Tibet: Dinggyê) <bold>A</bold> aedeagus, lateral view <bold>B</bold> aedeagus, dorsal view <bold>C</bold> dorsal sclerite, dorsal view <bold>D</bold> sclerites in internal sac, lateral view. Scale bars: 0.5 mm (<bold>A, B</bold>); 0.2 mm (<bold>C, D</bold>).</p></caption><graphic xmlns:xlink="http://www.w3.org/1999/xlink" xlink:href="zookeys-1189-055_article-111064__-g007.jpg" position="float" orientation="portrait" xlink:type="simple" id="oo_966602.jpg"><uri content-type="original_file" xlink:type="simple">https://binary.pensoft.net/fig/966602</uri></graphic></fig><fig id="F9" position="float" orientation="portrait"><object-id xmlns:xlink="http://www.w3.org/1999/xlink" content-type="doi" xlink:type="simple">10.3897/zookeys.1189.111064.figures31-35</object-id><object-id xmlns:xlink="http://www.w3.org/1999/xlink" content-type="arpha" xlink:type="simple">51EEBF88-B57B-586C-BE83-F01C704AADFD</object-id><label>Figures 31–35.</label><caption><p>Female reproductive organs of five new records of <italic><tp:taxon-name><tp:taxon-name-part taxon-name-part-type="genus" reg="Lilioceris">Lilioceris</tp:taxon-name-part></tp:taxon-name></italic> species in China <bold>31</bold><italic><tp:taxon-name><tp:taxon-name-part taxon-name-part-type="genus" reg="Lilioceris">L.</tp:taxon-name-part><tp:taxon-name-part taxon-name-part-type="species" reg="dromedarius">dromedarius</tp:taxon-name-part></tp:taxon-name></italic>, China (Hainan: Wuzhi Shan) <bold>32</bold><italic><tp:taxon-name><tp:taxon-name-part taxon-name-part-type="genus" reg="Lilioceris">L.</tp:taxon-name-part><tp:taxon-name-part taxon-name-part-type="species" reg="pulchella">pulchella</tp:taxon-name-part></tp:taxon-name></italic>, China (Tibet: Mêdog) <bold>33</bold><italic><tp:taxon-name><tp:taxon-name-part taxon-name-part-type="genus" reg="Lilioceris">L.</tp:taxon-name-part><tp:taxon-name-part taxon-name-part-type="species" reg="semicostata">semicostata</tp:taxon-name-part></tp:taxon-name></italic>, China (Tibet: Mêdog) <bold>34</bold><italic><tp:taxon-name><tp:taxon-name-part taxon-name-part-type="genus" reg="Lilioceris">L.</tp:taxon-name-part><tp:taxon-name-part taxon-name-part-type="species" reg="nepalensis">nepalensis</tp:taxon-name-part></tp:taxon-name></italic>, China (Tibet: Dinggyê) <bold>35</bold><italic><tp:taxon-name><tp:taxon-name-part taxon-name-part-type="genus" reg="Lilioceris">L.</tp:taxon-name-part><tp:taxon-name-part taxon-name-part-type="species" reg="unicolor">unicolor</tp:taxon-name-part></tp:taxon-name></italic>, China (Yunnan: Yingjiang) <bold>A</bold> dorsal view <bold>B</bold> ventral view <bold>C</bold> spermatheca. Scale bars: 0.5 mm (<bold>A–C</bold>).</p></caption><graphic xmlns:xlink="http://www.w3.org/1999/xlink" xlink:href="zookeys-1189-055_article-111064__-g009.jpg" position="float" orientation="portrait" xlink:type="simple" id="oo_966604.jpg"><uri content-type="original_file" xlink:type="simple">https://binary.pensoft.net/fig/966604</uri></graphic></fig><fig id="F11" position="float" orientation="portrait"><object-id xmlns:xlink="http://www.w3.org/1999/xlink" content-type="doi" xlink:type="simple">10.3897/zookeys.1189.111064.figure37</object-id><object-id xmlns:xlink="http://www.w3.org/1999/xlink" content-type="arpha" xlink:type="simple">E435142B-9B72-5006-9E11-6C63E764AC16</object-id><label>Figure 37.</label><caption><p>Collecting sites of five new records of <italic><tp:taxon-name><tp:taxon-name-part taxon-name-part-type="genus" reg="Lilioceris">Lilioceris</tp:taxon-name-part></tp:taxon-name></italic> species in China (distributions outside China are not marked here because of the lack of precise locality data).</p></caption><graphic xmlns:xlink="http://www.w3.org/1999/xlink" xlink:href="zookeys-1189-055_article-111064__-g011.jpg" position="float" orientation="portrait" xlink:type="simple" id="oo_966606.jpg"><uri content-type="original_file" xlink:type="simple">https://binary.pensoft.net/fig/966606</uri></graphic></fig></tp:treatment-sec><ref-list><ref id="B14"><mixed-citation xmlns:xlink="http://www.w3.org/1999/xlink" xlink:type="simple"><person-group><name name-style="western"><surname>Monrós</surname><given-names>F</given-names></name></person-group> (<year>1960</year>) <article-title>Los géneros de <tp:taxon-name><tp:taxon-name-part taxon-name-part-type="family">Chrysomelidae</tp:taxon-name-part></tp:taxon-name> (<tp:taxon-name><tp:taxon-name-part taxon-name-part-type="family">Chrysomelidae</tp:taxon-name-part></tp:taxon-name>).</article-title><source>Opera Lilloana (Tucumán)</source><volume>3</volume>: <fpage>1</fpage>–<lpage>337</lpage>. [3 pls.]</mixed-citation></ref></ref-list></tp:taxon-treatment>
