# Supplementary material for: ﻿Three new species and five new records within the genus Lilioceris (Coleoptera, Chrysomelidae, Criocerinae) from China
Source: Zookeys. 2024 Jan 12;1189:55–81. doi: 10.3897/zookeys.1189.111064 (PMC10836596; doi:10.3897/zookeys.1189.111064)
Supplement: XML Treatment for Lilioceris nepalensis [file zookeys.1189.111064-treatment8.xml]

<!DOCTYPE tp:taxon-treatment
  PUBLIC "-//TaxonX//DTD Taxonomic Treatment Publishing DTD v0 20100105//EN" "tax-treatment-NSO.dtd">
<tp:taxon-treatment xmlns:tp="http://www.plazi.org/taxpub"><tp:treatment-meta><kwd-group><label>Taxon classification</label><kwd>
              <named-content content-type="kingdom">Animalia</named-content>
            </kwd><kwd>
              <named-content content-type="order">Coleoptera</named-content>
            </kwd><kwd>
              <named-content content-type="family">Chrysomelidae</named-content>
            </kwd></kwd-group><mixed-citation publication-type="journal"><person-group><name><surname>Xu</surname><given-names>Yuan</given-names></name><name><surname>Liang</surname><given-names>Hongbin</given-names></name></person-group><article-title>﻿Three new species and five new records within the genus <italic><tp:taxon-name><tp:taxon-name-part taxon-name-part-type="genus" reg="Lilioceris">Lilioceris</tp:taxon-name-part></tp:taxon-name></italic> (<tp:taxon-name><tp:taxon-name-part taxon-name-part-type="order">Coleoptera</tp:taxon-name-part></tp:taxon-name>, <tp:taxon-name><tp:taxon-name-part taxon-name-part-type="family">Chrysomelidae</tp:taxon-name-part></tp:taxon-name>, <tp:taxon-name><tp:taxon-name-part taxon-name-part-type="subfamily">Criocerinae</tp:taxon-name-part></tp:taxon-name>) from China</article-title><source>Zookeys</source><day>12</day><month>01</month><year>2024</year><volume>1189</volume><fpage>55</fpage><lpage>81</lpage><pub-id pub-id-type="doi">10.3897/zookeys.1189.111064</pub-id></mixed-citation></tp:treatment-meta><tp:nomenclature><label>﻿</label><tp:taxon-name>
            <object-id xmlns:xlink="http://www.w3.org/1999/xlink" content-type="arpha" xlink:type="simple">FB4CCE24-D01A-5C9A-B65E-AEB2AC114B4F</object-id>
            <tp:taxon-name-part taxon-name-part-type="genus" reg="Lilioceris">Lilioceris</tp:taxon-name-part>
            <tp:taxon-name-part taxon-name-part-type="species" reg="nepalensis">nepalensis</tp:taxon-name-part>
          </tp:taxon-name><tp:taxon-authority>Takizawa, 1989</tp:taxon-authority><xref ref-type="fig" rid="F4">Figs 17</xref><xref ref-type="fig" rid="F4">, 18</xref><xref ref-type="fig" rid="F7">, 27A–D</xref><xref ref-type="fig" rid="F9">, 34A–C</xref><xref ref-type="fig" rid="F11">, 37</xref><xref ref-type="fig" rid="F15">, 48–51</xref><tp:nomenclature-citation-list><tp:nomenclature-citation><tp:taxon-name>
                <tp:taxon-name-part taxon-name-part-type="genus" reg="Lilioceris">Lilioceris</tp:taxon-name-part>
                <tp:taxon-name-part taxon-name-part-type="species" reg="nepalensis">nepalensis</tp:taxon-name-part>
              </tp:taxon-name><comment>Takizawa, 1989: 327 (Nepal: Bagmati, holotype).</comment></tp:nomenclature-citation></tp:nomenclature-citation-list></tp:nomenclature><tp:treatment-sec sec-type="type material" id="SECID0EA6BG"><title>Type material examined.</title><p><bold><italic>Holotype</italic></bold> of <italic><tp:taxon-name><tp:taxon-name-part taxon-name-part-type="genus" reg="Lilioceris">Lilioceris</tp:taxon-name-part><tp:taxon-name-part taxon-name-part-type="species" reg="nepalensis">nepalensis</tp:taxon-name-part></tp:taxon-name></italic> (<named-content xmlns:xlink="http://www.w3.org/1999/xlink" content-type="dwc:institutional_code" xlink:title="Systematic Entomology, Graduate School of Agriculture, Hokkaido University" xlink:href="http://grbio.org/institution/hokkaido-university" xlink:type="simple">SEHU</named-content>, photo), <italic><tp:taxon-name><tp:taxon-name-part taxon-name-part-type="genus" reg="Lilioceris">Lilioceris</tp:taxon-name-part><tp:taxon-name-part taxon-name-part-type="species" reg="nepalensis">nepalensis</tp:taxon-name-part></tp:taxon-name></italic> n.sp., Holotype / Siwapuri Dara Bagmati Nepal 18, 19.IX.1987, H. Takizawa / 0000003122, Sys. Ent Hokkaido Univ. Japan [<named-content xmlns:xlink="http://www.w3.org/1999/xlink" content-type="dwc:institutional_code" xlink:title="Systematic Entomology, Graduate School of Agriculture, Hokkaido University" xlink:href="http://grbio.org/institution/hokkaido-university" xlink:type="simple">SEHU</named-content>].</p></tp:treatment-sec><tp:treatment-sec sec-type="material" id="SECID0EKAAI"><title>Other material examined.</title><p>32 specimens. <bold>Tibet</bold>: 9♀12♂, Dinggyê, Zhêntang, Nadang village, <named-content xmlns:xlink="http://www.w3.org/1999/xlink" content-type="dwc:verbatimCoordinates" xlink:type="simple"><named-content content-type="geo-json" specific-use="{&#34;type&#34;:&#34;Point&#34;,&#34;coordinates&#34;:[87.449030,27.853170]}" id="NCID0EVAAI" xlink:type="simple">27.85317°N, 87.44903°E</named-content></named-content> / 2491 m, 2021.6.25, Hongbin Liang, Yuan Xu and Neng Zhang coll. (<named-content xmlns:xlink="http://www.w3.org/1999/xlink" content-type="dwc:institutional_code" xlink:title="National Zoological Museum, Institute of Zoology, Chinese Academy of Sciences" xlink:href="http://grbio.org/institution/institute-zoology-chinese-academy-sciences" xlink:type="simple">IZCAS</named-content>); 4♀2♂, Jilong, near to Zhaoti Bilei, <named-content xmlns:xlink="http://www.w3.org/1999/xlink" content-type="dwc:verbatimCoordinates" xlink:type="simple"><named-content content-type="geo-json" specific-use="{&#34;type&#34;:&#34;Point&#34;,&#34;coordinates&#34;:[85.223830,28.492160]}" id="NCID0EBBAI" xlink:type="simple">28.49216°N, 85.22383°E</named-content></named-content> / 3219 m, 2023.7.16, Yuyao Qin and Yong Wang coll. (<named-content xmlns:xlink="http://www.w3.org/1999/xlink" content-type="dwc:institutional_code" xlink:title="National Zoological Museum, Institute of Zoology, Chinese Academy of Sciences" xlink:href="http://grbio.org/institution/institute-zoology-chinese-academy-sciences" xlink:type="simple">IZCAS</named-content>); 2♀3♂, Cona, 1 km north of Mama township, <named-content xmlns:xlink="http://www.w3.org/1999/xlink" content-type="dwc:verbatimCoordinates" xlink:type="simple"><named-content content-type="geo-json" specific-use="{&#34;type&#34;:&#34;Point&#34;,&#34;coordinates&#34;:[91.801880,27.898750]}" id="NCID0ENBAI" xlink:type="simple">27.89875°N, 91.80188°E</named-content></named-content> / 2939 m, 2023.9.2–3, Hongbin Liang coll. (<named-content xmlns:xlink="http://www.w3.org/1999/xlink" content-type="dwc:institutional_code" xlink:title="National Zoological Museum, Institute of Zoology, Chinese Academy of Sciences" xlink:href="http://grbio.org/institution/institute-zoology-chinese-academy-sciences" xlink:type="simple">IZCAS</named-content>).</p></tp:treatment-sec><tp:treatment-sec sec-type="diagnosis" id="SECID0EWBAI"><title>Diagnosis.</title><p>Antennae ~ 2/3 as long as body, antennomeres V–X cylindrical. Pronotum with distinct posterior transverse impression, pronotal disc smooth. Elytral punctures sparse on basal half but absent on apical half. Metasternite smooth.</p></tp:treatment-sec><tp:treatment-sec sec-type="redescription" id="SECID0E2BAI"><title>Redescription.</title><p><abbrev xmlns:xlink="http://www.w3.org/1999/xlink" xlink:title="Body length" id="ABBRID0EBCAI" xlink:type="simple">BL</abbrev> = 4.8.0–6.5 mm, <abbrev xmlns:xlink="http://www.w3.org/1999/xlink" xlink:title="body width" id="ABBRID0EFCAI" xlink:type="simple">BW</abbrev> = 3.0–4.0 mm. Body almost brownish red, only sternum and abdominal sternites I and II black.</p><p><bold><italic>Head</italic></bold> (Figs <xref ref-type="fig" rid="F4">17</xref>, <xref ref-type="fig" rid="F4">18</xref>). Vertex flat, with shallow groove in middle, punctate and pubescent in lateral area; frontoclypeal area triangular, disc with fine punctures and sparse pubescence; labrum transverse, with sparse pubescence; antennae 2/3 length of body, antennomeres I–III nearly globular, antennomeres IV–XI cylindrical, antennomeres V–XI 3 times as long as wide.</p><p><bold><italic>Pronotum</italic></bold> (Figs <xref ref-type="fig" rid="F4">17</xref>, <xref ref-type="fig" rid="F4">18</xref>). Anterior angle protruding; posterior angle not protruding; sides distinctly constricted in middle; posterior transverse impression distinct, disc almost smooth; scutellum triangular and smooth.</p><p><bold><italic>Elytra</italic></bold> (Figs <xref ref-type="fig" rid="F4">17</xref>, <xref ref-type="fig" rid="F4">18</xref>). Humeri protruding, humeral groove distinct, basal transverse impression indistinct; strial punctures large at base, diminishing posteriorly and absent on apical 1/2, intervals smooth; epipleura raised, with row of fine punctures.</p><p><bold><italic>Mesosternum</italic></bold> pubescent; apical portion of mesosternal process narrow and flat, obliquely pointed, not horizontally connected with metasternum. Metasternum and metepisternum smooth.</p><p><bold><italic>Abdominal sternites.</italic></bold> Lateral transverse impressions absent on sternites I–IV. Sternites I–IV smooth.</p><p><bold><italic>Legs</italic>.</bold> Femora with dense pubescence on dorsal surface, with sparse pubescence on ventral surface. Claws distinctly asymmetrical, outer one longer than inner one.</p><p><bold><italic>Male genitalia</italic></bold> (Fig. <xref ref-type="fig" rid="F7">27A–D</xref>). Apical foramen occupying 1/5 length of median lobe (Fig. <xref ref-type="fig" rid="F7">27A</xref>); apex rounded (Fig. <xref ref-type="fig" rid="F7">27B</xref>); tegmen Y-shaped, basal piece of tegmen triangle and broad, lateral lobes slightly sclerotized and combined with second connecting membrane; internal sac with distinct dorsal, median and ventral sclerites, posterior part of dorsal sclerite in dorsal view slightly widen, ventral sclerite short and flat, median sclerite distinct (Fig. <xref ref-type="fig" rid="F7">27C, D</xref>).</p><fig id="F8" position="float" orientation="portrait"><object-id xmlns:xlink="http://www.w3.org/1999/xlink" content-type="doi" xlink:type="simple">10.3897/zookeys.1189.111064.figures28-30</object-id><object-id xmlns:xlink="http://www.w3.org/1999/xlink" content-type="arpha" xlink:type="simple">0DC26C6D-6ED8-51C9-B413-D1BB5B64517B</object-id><label>Figures 28–30.</label><caption><p>Female reproductive organs of three new <italic><tp:taxon-name><tp:taxon-name-part taxon-name-part-type="genus" reg="Lilioceris">Lilioceris</tp:taxon-name-part></tp:taxon-name></italic> species (paratypes) <bold>28</bold><italic><tp:taxon-name><tp:taxon-name-part taxon-name-part-type="genus" reg="Lilioceris">L.</tp:taxon-name-part><tp:taxon-name-part taxon-name-part-type="species" reg="zhentangensis">zhentangensis</tp:taxon-name-part></tp:taxon-name></italic>, China (Tibet: Dinggyê) <bold>29</bold><italic><tp:taxon-name><tp:taxon-name-part taxon-name-part-type="genus" reg="Lilioceris">L.</tp:taxon-name-part><tp:taxon-name-part taxon-name-part-type="species" reg="medogensis">medogensis</tp:taxon-name-part></tp:taxon-name></italic>, China (Tibet: Mêdog) <bold>30</bold><italic><tp:taxon-name><tp:taxon-name-part taxon-name-part-type="genus" reg="Lilioceris">L.</tp:taxon-name-part><tp:taxon-name-part taxon-name-part-type="species" reg="zayuensis">zayuensis</tp:taxon-name-part></tp:taxon-name></italic>, China (Tibet: Zayü) <bold>A</bold> dorsal view <bold>B</bold> ventral view <bold>C</bold> spermatheca. Scale bars: 0.5 mm.</p></caption><graphic xmlns:xlink="http://www.w3.org/1999/xlink" xlink:href="zookeys-1189-055_article-111064__-g008.jpg" position="float" orientation="portrait" xlink:type="simple" id="oo_966603.jpg"><uri content-type="original_file" xlink:type="simple">https://binary.pensoft.net/fig/966603</uri></graphic></fig><p><bold><italic>Female reproductive organs</italic></bold> (Fig. <xref ref-type="fig" rid="F9">34A–C</xref>). Tergites VIII and IV, sternites VIII and IV sclerotized, posterior areas of tergite VIII and sternite VIII with pubescence and apodemes, spiculum gastrale X-shaped and short; ovipositor with dense pubescence, distal part of ovipositor cylindrical, short and with protuberance; spermatheca greatly convoluted.</p><fig id="F9" position="float" orientation="portrait"><object-id xmlns:xlink="http://www.w3.org/1999/xlink" content-type="doi" xlink:type="simple">10.3897/zookeys.1189.111064.figures31-35</object-id><object-id xmlns:xlink="http://www.w3.org/1999/xlink" content-type="arpha" xlink:type="simple">51EEBF88-B57B-586C-BE83-F01C704AADFD</object-id><label>Figures 31–35.</label><caption><p>Female reproductive organs of five new records of <italic><tp:taxon-name><tp:taxon-name-part taxon-name-part-type="genus" reg="Lilioceris">Lilioceris</tp:taxon-name-part></tp:taxon-name></italic> species in China <bold>31</bold><italic><tp:taxon-name><tp:taxon-name-part taxon-name-part-type="genus" reg="Lilioceris">L.</tp:taxon-name-part><tp:taxon-name-part taxon-name-part-type="species" reg="dromedarius">dromedarius</tp:taxon-name-part></tp:taxon-name></italic>, China (Hainan: Wuzhi Shan) <bold>32</bold><italic><tp:taxon-name><tp:taxon-name-part taxon-name-part-type="genus" reg="Lilioceris">L.</tp:taxon-name-part><tp:taxon-name-part taxon-name-part-type="species" reg="pulchella">pulchella</tp:taxon-name-part></tp:taxon-name></italic>, China (Tibet: Mêdog) <bold>33</bold><italic><tp:taxon-name><tp:taxon-name-part taxon-name-part-type="genus" reg="Lilioceris">L.</tp:taxon-name-part><tp:taxon-name-part taxon-name-part-type="species" reg="semicostata">semicostata</tp:taxon-name-part></tp:taxon-name></italic>, China (Tibet: Mêdog) <bold>34</bold><italic><tp:taxon-name><tp:taxon-name-part taxon-name-part-type="genus" reg="Lilioceris">L.</tp:taxon-name-part><tp:taxon-name-part taxon-name-part-type="species" reg="nepalensis">nepalensis</tp:taxon-name-part></tp:taxon-name></italic>, China (Tibet: Dinggyê) <bold>35</bold><italic><tp:taxon-name><tp:taxon-name-part taxon-name-part-type="genus" reg="Lilioceris">L.</tp:taxon-name-part><tp:taxon-name-part taxon-name-part-type="species" reg="unicolor">unicolor</tp:taxon-name-part></tp:taxon-name></italic>, China (Yunnan: Yingjiang) <bold>A</bold> dorsal view <bold>B</bold> ventral view <bold>C</bold> spermatheca. Scale bars: 0.5 mm (<bold>A–C</bold>).</p></caption><graphic xmlns:xlink="http://www.w3.org/1999/xlink" xlink:href="zookeys-1189-055_article-111064__-g009.jpg" position="float" orientation="portrait" xlink:type="simple" id="oo_966604.jpg"><uri content-type="original_file" xlink:type="simple">https://binary.pensoft.net/fig/966604</uri></graphic></fig><fig id="F10" position="float" orientation="portrait"><object-id xmlns:xlink="http://www.w3.org/1999/xlink" content-type="doi" xlink:type="simple">10.3897/zookeys.1189.111064.figure36</object-id><object-id xmlns:xlink="http://www.w3.org/1999/xlink" content-type="arpha" xlink:type="simple">DF547B7C-3132-598A-8B45-ADA4217F6E32</object-id><label>Figure 36.</label><caption><p>Collecting sites of three new <italic><tp:taxon-name><tp:taxon-name-part taxon-name-part-type="genus" reg="Lilioceris">Lilioceris</tp:taxon-name-part></tp:taxon-name></italic> species.</p></caption><graphic xmlns:xlink="http://www.w3.org/1999/xlink" xlink:href="zookeys-1189-055_article-111064__-g010.jpg" position="float" orientation="portrait" xlink:type="simple" id="oo_966605.jpg"><uri content-type="original_file" xlink:type="simple">https://binary.pensoft.net/fig/966605</uri></graphic></fig></tp:treatment-sec><tp:treatment-sec sec-type="distribution" id="SECID0E6KAI"><title>Distribution</title><p><bold>(Fig. <xref ref-type="fig" rid="F11">37</xref>).</bold> China (Tibet); Nepal; India.</p><fig id="F11" position="float" orientation="portrait"><object-id xmlns:xlink="http://www.w3.org/1999/xlink" content-type="doi" xlink:type="simple">10.3897/zookeys.1189.111064.figure37</object-id><object-id xmlns:xlink="http://www.w3.org/1999/xlink" content-type="arpha" xlink:type="simple">E435142B-9B72-5006-9E11-6C63E764AC16</object-id><label>Figure 37.</label><caption><p>Collecting sites of five new records of <italic><tp:taxon-name><tp:taxon-name-part taxon-name-part-type="genus" reg="Lilioceris">Lilioceris</tp:taxon-name-part></tp:taxon-name></italic> species in China (distributions outside China are not marked here because of the lack of precise locality data).</p></caption><graphic xmlns:xlink="http://www.w3.org/1999/xlink" xlink:href="zookeys-1189-055_article-111064__-g011.jpg" position="float" orientation="portrait" xlink:type="simple" id="oo_966606.jpg"><uri content-type="original_file" xlink:type="simple">https://binary.pensoft.net/fig/966606</uri></graphic></fig><fig id="F12" position="float" orientation="portrait"><object-id xmlns:xlink="http://www.w3.org/1999/xlink" content-type="doi" xlink:type="simple">10.3897/zookeys.1189.111064.figures38-41</object-id><object-id xmlns:xlink="http://www.w3.org/1999/xlink" content-type="arpha" xlink:type="simple">768CA636-C2D8-5A51-BE1C-47C3A160DD8F</object-id><label>Figures 38–41.</label><caption><p><italic><tp:taxon-name><tp:taxon-name-part taxon-name-part-type="genus" reg="Lilioceris">Lilioceris</tp:taxon-name-part><tp:taxon-name-part taxon-name-part-type="species" reg="medogensis">medogensis</tp:taxon-name-part></tp:taxon-name></italic> in Tibet (Mêdog), 2021.VI.9 <bold>38, 39</bold> adult <bold>40</bold> habitat <bold>41</bold> host plant: <italic><tp:taxon-name><tp:taxon-name-part taxon-name-part-type="genus" reg="Smilax">Smilax</tp:taxon-name-part><tp:taxon-name-part taxon-name-part-type="species" reg="ferox">ferox</tp:taxon-name-part></tp:taxon-name></italic><bold>38</bold> photographed by HBL <bold>39–41</bold> photographed by YX.</p></caption><graphic xmlns:xlink="http://www.w3.org/1999/xlink" xlink:href="zookeys-1189-055_article-111064__-g012.jpg" position="float" orientation="portrait" xlink:type="simple" id="oo_966607.jpg"><uri content-type="original_file" xlink:type="simple">https://binary.pensoft.net/fig/966607</uri></graphic></fig><fig id="F13" position="float" orientation="portrait"><object-id xmlns:xlink="http://www.w3.org/1999/xlink" content-type="doi" xlink:type="simple">10.3897/zookeys.1189.111064.figures42-45</object-id><object-id xmlns:xlink="http://www.w3.org/1999/xlink" content-type="arpha" xlink:type="simple">563385FB-15FC-596A-9D8F-DA39E9C519B3</object-id><label>Figures 42–45.</label><caption><p><italic><tp:taxon-name><tp:taxon-name-part taxon-name-part-type="genus" reg="Lilioceris">Lilioceris</tp:taxon-name-part><tp:taxon-name-part taxon-name-part-type="species" reg="zhentangensis">zhentangensis</tp:taxon-name-part></tp:taxon-name></italic> in Tibet (Dinggyê), 2021.VI.24, photographed by YX <bold>42</bold> adult <bold>43</bold> larva <bold>44</bold> host plant: <italic><tp:taxon-name><tp:taxon-name-part taxon-name-part-type="genus" reg="Smilax">Smilax</tp:taxon-name-part><tp:taxon-name-part taxon-name-part-type="species" reg="menispermoidea">menispermoidea</tp:taxon-name-part></tp:taxon-name></italic><bold>45</bold> habitat.</p></caption><graphic xmlns:xlink="http://www.w3.org/1999/xlink" xlink:href="zookeys-1189-055_article-111064__-g013.jpg" position="float" orientation="portrait" xlink:type="simple" id="oo_966608.jpg"><uri content-type="original_file" xlink:type="simple">https://binary.pensoft.net/fig/966608</uri></graphic></fig><fig id="F14" position="float" orientation="portrait"><object-id xmlns:xlink="http://www.w3.org/1999/xlink" content-type="doi" xlink:type="simple">10.3897/zookeys.1189.111064.figures46-47</object-id><object-id xmlns:xlink="http://www.w3.org/1999/xlink" content-type="arpha" xlink:type="simple">0800639E-119E-586A-8EA7-E60E00FF822D</object-id><label>Figures 46, 47.</label><caption><p><italic><tp:taxon-name><tp:taxon-name-part taxon-name-part-type="genus" reg="Lilioceris">Lilioceris</tp:taxon-name-part><tp:taxon-name-part taxon-name-part-type="species" reg="zayuensis">zayuensis</tp:taxon-name-part></tp:taxon-name></italic> in Tibet (Zayü), 2022.VII.13, photographed by YX <bold>46</bold> adult <bold>47</bold> host plant: <italic><tp:taxon-name><tp:taxon-name-part taxon-name-part-type="genus" reg="Smilax">Smilax</tp:taxon-name-part><tp:taxon-name-part taxon-name-part-type="species" reg="longebracteolata">longebracteolata</tp:taxon-name-part></tp:taxon-name></italic>.</p></caption><graphic xmlns:xlink="http://www.w3.org/1999/xlink" xlink:href="zookeys-1189-055_article-111064__-g014.jpg" position="float" orientation="portrait" xlink:type="simple" id="oo_966609.jpg"><uri content-type="original_file" xlink:type="simple">https://binary.pensoft.net/fig/966609</uri></graphic></fig></tp:treatment-sec><tp:treatment-sec sec-type="host" id="SECID0E6PAI"><title>Host plant and habitat</title><p><bold>(Figs <xref ref-type="fig" rid="F15">48–51</xref>).</bold> The host plant of this species is <italic><tp:taxon-name><tp:taxon-name-part taxon-name-part-type="genus" reg="Smilax">Smilax</tp:taxon-name-part><tp:taxon-name-part taxon-name-part-type="species" reg="menispermoidea">menispermoidea</tp:taxon-name-part></tp:taxon-name></italic> A. DC. (<tp:taxon-name><tp:taxon-name-part taxon-name-part-type="family">Smilacaceae</tp:taxon-name-part></tp:taxon-name>) according to our observations in Dinggyê. <italic><tp:taxon-name><tp:taxon-name-part taxon-name-part-type="genus" reg="Lilioceris">Lilioceris</tp:taxon-name-part><tp:taxon-name-part taxon-name-part-type="species" reg="nepalensis">nepalensis</tp:taxon-name-part></tp:taxon-name></italic> was found on its host plant near rivers at altitudes of 2400 to 3200 m, sharing the same habitat with <italic><tp:taxon-name><tp:taxon-name-part taxon-name-part-type="genus" reg="Lilioceris">L.</tp:taxon-name-part><tp:taxon-name-part taxon-name-part-type="species" reg="zhentangensis">zhentangensis</tp:taxon-name-part></tp:taxon-name></italic> in Nadang village of Zhêntang, Dinggyê.</p><fig id="F15" position="float" orientation="portrait"><object-id xmlns:xlink="http://www.w3.org/1999/xlink" content-type="doi" xlink:type="simple">10.3897/zookeys.1189.111064.figures48-51</object-id><object-id xmlns:xlink="http://www.w3.org/1999/xlink" content-type="arpha" xlink:type="simple">463B1F96-8EF5-5AC4-8AF0-40F73A0CDEAD</object-id><label>Figures 48–51.</label><caption><p><italic><tp:taxon-name><tp:taxon-name-part taxon-name-part-type="genus" reg="Lilioceris">Lilioceris</tp:taxon-name-part><tp:taxon-name-part taxon-name-part-type="species" reg="nepalensis">nepalensis</tp:taxon-name-part></tp:taxon-name></italic> in Tibet (Zhêntang), 2021.VI.24, photographed by YX <bold>48</bold> adult <bold>49</bold> egg <bold>50</bold> host plant: <italic><tp:taxon-name><tp:taxon-name-part taxon-name-part-type="genus" reg="Smilax">Smilax</tp:taxon-name-part><tp:taxon-name-part taxon-name-part-type="species" reg="menispermoidea">menispermoidea</tp:taxon-name-part></tp:taxon-name></italic><bold>51</bold> habitat.</p></caption><graphic xmlns:xlink="http://www.w3.org/1999/xlink" xlink:href="zookeys-1189-055_article-111064__-g015.jpg" position="float" orientation="portrait" xlink:type="simple" id="oo_966610.jpg"><uri content-type="original_file" xlink:type="simple">https://binary.pensoft.net/fig/966610</uri></graphic></fig></tp:treatment-sec><tp:treatment-sec sec-type="remarks" id="SECID0E4SAI"><title>Remarks.</title><p>This species is only ~ 5.0 mm long. It shares the following characteristics with <italic><tp:taxon-name><tp:taxon-name-part taxon-name-part-type="genus" reg="Lilioceris">L.</tp:taxon-name-part><tp:taxon-name-part taxon-name-part-type="species" reg="pulchella">pulchella</tp:taxon-name-part></tp:taxon-name></italic>, <italic><tp:taxon-name><tp:taxon-name-part taxon-name-part-type="genus" reg="Lilioceris">L.</tp:taxon-name-part><tp:taxon-name-part taxon-name-part-type="species" reg="semicostata">semicostata</tp:taxon-name-part></tp:taxon-name></italic>, <italic><tp:taxon-name><tp:taxon-name-part taxon-name-part-type="genus" reg="Lilioceris">L.</tp:taxon-name-part><tp:taxon-name-part taxon-name-part-type="species" reg="flavipennis">flavipennis</tp:taxon-name-part></tp:taxon-name></italic> and <italic><tp:taxon-name><tp:taxon-name-part taxon-name-part-type="genus" reg="Lilioceris">L.</tp:taxon-name-part><tp:taxon-name-part taxon-name-part-type="species" reg="adonis">adonis</tp:taxon-name-part></tp:taxon-name></italic> (Baly, 1859) (based on a syntype studied, <named-content xmlns:xlink="http://www.w3.org/1999/xlink" content-type="dwc:institutional_code" xlink:title="Natural History Museum, London" xlink:href="http://grbio.org/institution/natural-history-museum-london" xlink:type="simple">NHML</named-content>): antennae length &gt; 1/2 of body length, antennomeres IV–X cylindrical, 3 times as long as wide; claws distinctly asymmetrical, outer one longer than inner one.</p><p>The black spots on the elytra are actually black spots on the exoskeleton covering the flight muscles under the elytra. These black muscles can be seen clearly when this insect is alive (Fig. <xref ref-type="fig" rid="F15">48</xref>), but when it is dead, they may be visible as spots (Fig. <xref ref-type="fig" rid="F4">17</xref>) or not (Fig. <xref ref-type="fig" rid="F4">18</xref>).</p></tp:treatment-sec><tp:treatment-sec><!--Section generated to contain objects referenced in tp:taxon-treatment.--><fig id="F4" position="float" orientation="portrait"><object-id xmlns:xlink="http://www.w3.org/1999/xlink" content-type="doi" xlink:type="simple">10.3897/zookeys.1189.111064.figures13-18</object-id><object-id xmlns:xlink="http://www.w3.org/1999/xlink" content-type="arpha" xlink:type="simple">2A6550F5-2E86-519E-B69A-97311A7AD472</object-id><label>Figures 13–18.</label><caption><p>Habitus of <italic><tp:taxon-name><tp:taxon-name-part taxon-name-part-type="genus" reg="Lilioceris">Lilioceris</tp:taxon-name-part></tp:taxon-name></italic> spp. <bold>13</bold><italic><tp:taxon-name><tp:taxon-name-part taxon-name-part-type="genus" reg="Lilioceris">L.</tp:taxon-name-part><tp:taxon-name-part taxon-name-part-type="species" reg="unicolor">unicolor</tp:taxon-name-part></tp:taxon-name></italic>, specimen from Thailand <bold>14</bold><italic><tp:taxon-name><tp:taxon-name-part taxon-name-part-type="genus" reg="Lilioceris">L.</tp:taxon-name-part><tp:taxon-name-part taxon-name-part-type="species" reg="unicolor">unicolor</tp:taxon-name-part></tp:taxon-name></italic>, specimen from China (Yunnan) <bold>15</bold><italic><tp:taxon-name><tp:taxon-name-part taxon-name-part-type="genus" reg="Lilioceris">L.</tp:taxon-name-part><tp:taxon-name-part taxon-name-part-type="species" reg="seminigra">seminigra</tp:taxon-name-part></tp:taxon-name></italic>, syntype, Myanmar <bold>16</bold><italic><tp:taxon-name><tp:taxon-name-part taxon-name-part-type="genus" reg="Lilioceris">L.</tp:taxon-name-part><tp:taxon-name-part taxon-name-part-type="species" reg="seminigra">seminigra</tp:taxon-name-part></tp:taxon-name></italic>, specimen from Yunnan <bold>17</bold><italic><tp:taxon-name><tp:taxon-name-part taxon-name-part-type="genus" reg="Lilioceris">L.</tp:taxon-name-part><tp:taxon-name-part taxon-name-part-type="species" reg="nepalensis">nepalensis</tp:taxon-name-part></tp:taxon-name></italic>, holotype, Nepal (Bagmati), photographed by Takuya Takemoto <bold>18</bold><italic><tp:taxon-name><tp:taxon-name-part taxon-name-part-type="genus" reg="Lilioceris">L.</tp:taxon-name-part><tp:taxon-name-part taxon-name-part-type="species" reg="nepalensis">nepalensis</tp:taxon-name-part></tp:taxon-name></italic>, specimen from China (Dinggyê) Scale bars: 5.0 mm.</p></caption><graphic xmlns:xlink="http://www.w3.org/1999/xlink" xlink:href="zookeys-1189-055_article-111064__-g004.jpg" position="float" orientation="portrait" xlink:type="simple" id="oo_966599.jpg"><uri content-type="original_file" xlink:type="simple">https://binary.pensoft.net/fig/966599</uri></graphic></fig><fig id="F7" position="float" orientation="portrait"><object-id xmlns:xlink="http://www.w3.org/1999/xlink" content-type="doi" xlink:type="simple">10.3897/zookeys.1189.111064.figures25-27</object-id><object-id xmlns:xlink="http://www.w3.org/1999/xlink" content-type="arpha" xlink:type="simple">823F603D-8D83-5E41-8ED2-FD138D806502</object-id><label>Figures 25–27.</label><caption><p>Male genitalia of new records of <italic><tp:taxon-name><tp:taxon-name-part taxon-name-part-type="genus" reg="Lilioceris">Lilioceris</tp:taxon-name-part></tp:taxon-name></italic> species in China <bold>25</bold><italic><tp:taxon-name><tp:taxon-name-part taxon-name-part-type="genus" reg="Lilioceris">L.</tp:taxon-name-part><tp:taxon-name-part taxon-name-part-type="species" reg="semicostata">semicostata</tp:taxon-name-part></tp:taxon-name></italic>, China (Tibet: Mêdog) <bold>26</bold><italic><tp:taxon-name><tp:taxon-name-part taxon-name-part-type="genus" reg="Lilioceris">L.</tp:taxon-name-part><tp:taxon-name-part taxon-name-part-type="species" reg="unicolor">unicolor</tp:taxon-name-part></tp:taxon-name></italic>, China (Yunnan: Longchuan) <bold>27</bold><italic><tp:taxon-name><tp:taxon-name-part taxon-name-part-type="genus" reg="Lilioceris">L.</tp:taxon-name-part><tp:taxon-name-part taxon-name-part-type="species" reg="nepalensis">nepalensis</tp:taxon-name-part></tp:taxon-name></italic>, China (Tibet: Dinggyê) <bold>A</bold> aedeagus, lateral view <bold>B</bold> aedeagus, dorsal view <bold>C</bold> dorsal sclerite, dorsal view <bold>D</bold> sclerites in internal sac, lateral view. Scale bars: 0.5 mm (<bold>A, B</bold>); 0.2 mm (<bold>C, D</bold>).</p></caption><graphic xmlns:xlink="http://www.w3.org/1999/xlink" xlink:href="zookeys-1189-055_article-111064__-g007.jpg" position="float" orientation="portrait" xlink:type="simple" id="oo_966602.jpg"><uri content-type="original_file" xlink:type="simple">https://binary.pensoft.net/fig/966602</uri></graphic></fig></tp:treatment-sec></tp:taxon-treatment>
